# Supplementary material for: Horizontal gene transfer of the Mer operon is associated with large effects on the transcriptome and increased tolerance to mercury in nitrogen-fixing bacteria
Source: BMC Microbiol. 2024 Jul 6;24:247. doi: 10.1186/s12866-024-03391-5 (PMC11227200; doi:10.1186/s12866-024-03391-5)
Supplement: Supplementary file 1 — Supplementary Material 1 [file 12866_2024_3391_MOESM1_ESM.xlsx]

## Sheet: Mapping Statistics
Sample	Total Reads Mapped	Mapped Read %	Reads Mapped to Medicago	Reads Mapped to Bacteria	Bact/Plant Read Ratio (%)	Sequenced	Tissue
Hm302_Amp07_Ctrl_1	8335129	0.4163	7287294	1053588	0.144579	Illinois	nodule
Hm302_Amp07_Ctrl_2	6923357	0.2974	5739657	1196177	0.208406	Illinois	nodule
Hm302_Amp07_Ctrl_3	7727035	0.3575	6275491	1463311	0.233179	Illinois	nodule
Hm302_Amp07_HgCl2_1	14221380	0.4639	11849735	2382290	0.201042	Illinois	nodule
Hm302_Amp07_HgCl2_2	8746681	0.4768	7331700	1420575	0.193758	Illinois	nodule
Hm302_Amp07_HgCl2_3	9071169	0.4313	7672439	1406143	0.183272	Illinois	nodule
Hm302_Amp08_Ctrl_1	8133582	0.3648	7251562	889278	0.122633	Illinois	nodule
Hm302_Amp08_Ctrl_2	8752975	0.4221	7807639	955745	0.122412	Illinois	nodule
Hm302_Amp08_Ctrl_3	8584403	0.4245	7267793	1324079	0.182184	Illinois	nodule
Hm302_Amp08_HgCl2_1	5507326	0.3157	4992257	518558	0.103872	Illinois	nodule
Hm302_Amp08_HgCl2_2	7370597	0.3567	6536839	839094	0.128364	Illinois	nodule
Hm302_Amp08_HgCl2_3	14359105	0.4639	12019950	2379764	0.197985	Illinois	nodule
Hm304_Amp07_Ctrl_1	6110370	0.3355	5534729	581841	0.105125	Illinois	nodule
Hm304_Amp07_Ctrl_2	6395713	0.3583	5910944	491102	0.0830835	Illinois	nodule
Hm304_Amp07_Ctrl_3	3780793	0.1786	3526845	259243	0.0735056	Illinois	nodule
Hm304_Amp07_HgCl2_1	8548719	0.4314	7247601	1306674	0.180291	Illinois	nodule
Hm304_Amp07_HgCl2_2	6929954	0.3027	6125061	809831	0.132216	Illinois	nodule
Hm304_Amp07_HgCl2_3	5270343	0.2514	4608437	666547	0.144636	Illinois	nodule
Hm304_Amp08_Ctrl_1	7564633	0.3316	5746859	1872199	0.325778	Illinois	nodule
Hm304_Amp08_Ctrl_2	9219583	0.4686	7595733	1653962	0.217749	Illinois	nodule
Hm304_Amp08_Ctrl_3	7028602	0.4079	5708545	1352034	0.236844	Illinois	nodule
Hm304_Amp08_HgCl2_1	6754996	0.3941	6238578	528656	0.0847398	Illinois	nodule
Hm304_Amp08_HgCl2_2	9482986	0.4259	8500239	988322	0.11627	Illinois	nodule
Hm304_Amp08_HgCl2_3	9710422	0.483	8611354	1103672	0.128165	Illinois	nodule
HGYXB_AMp08_Control	6480000	0.8376				JGI	rhizobia
HGYXC_AMp08_Control	7840000	0.8246				JGI	rhizobia
HGYXG_AMp08_Control	7700000	0.8343				JGI	rhizobia
HGYXH_AMp08_Hg-treated	7110000	0.8682				JGI	rhizobia
HGYXN_AMp08_Hg-treated	7670000	0.8024				JGI	rhizobia
HGYXO_AMp08_Hg-treated	7130000	0.8785				JGI	rhizobia
HHCHT_AMp07_Control	7980000	0.8219				JGI	rhizobia
HHCHU_AMp07_Control	7470000	0.8237				JGI	rhizobia
HHCHW_AMp07_Control	8340000	0.8538				JGI	rhizobia
HHCHX_AMp07_Hg-treated	5820000	0.8377				JGI	rhizobia
HHCHY_AMp07_Hg-treated	8360000	0.8629				JGI	rhizobia
HHCHZ_AMp07_Hg-treated	6910000	0.8569				JGI	rhizobia
HGYYB_SMp01_Control	6580000	0.847				JGI	rhizobia
HGYYC_SMp01_Control	874000	0.6388				JGI	rhizobia
HGYYG_SMp01_Control	3080000	0.7313				JGI	rhizobia
HGYYH_SMp01_Hg-treated	3700000	0.6706				JGI	rhizobia
HHCHP_SMp01_Hg-treated	4090000	0.7182				JGI	rhizobia
HHCHS_SMp01_Hg-treated	4380000	0.714				JGI	rhizobia
HGYXP_VMo01_Control	3540000	0.7305				JGI	rhizobia
HGYXS_VMo01_Control	3160000	0.7919				JGI	rhizobia
HGYXT_VMo01_Control	4190000	0.7164				JGI	rhizobia
HGYXU_VMo01_Hg-treated	4460000	0.7302				JGI	rhizobia
HGYXW_VMo01_Hg-treated	3560000	0.7642				JGI	rhizobia
HGYXX_VMo01_Hg-treated	3650000	0.6748				JGI	rhizobia

## Sheet: readme
Supplementary Table X. List of differentially expressed genes (DEGs) in response to Hg treatment in all the samples (nodules and free-living). The significance levels of DEGs were computed using DESeq2 and OrthoFinder was used to identify the orthologs of a gene in AMp08 in other strains (AMp07, SMp01 and VMo01).
a. HM302_AMp07
GeneID	Gene identifier
Gene name	Name of the gene
Orthogroup	An ID to determine the ortholog of a particular AMp08 gene in other strains, computed using OrthoFinder
HM302_AMp07_Hg-treated_log2FoldChange	Log2 fold change of a gene in response to Hg treatment in HM302_AMp07 nodules. HM302: host-plant genotype, AMp07: rhizobia strain
HM302_AMp07_Hg-treated_padj	Adjusted p value
HM302_AMp07_Hg-treated_Control_AVG_TMM	Average gene expression under control conditions, normalized using TMM (trimmed mean of M values)
HM302_AMp07_Hg_Avg_TMM	Average gene expression under Hg treatment, normalized using TMM
AMp07_Hg-treated_log2FoldChange	Log2 fold change of a gene in response to Hg treatment in AMp07 grown under free-living conditions.
AMp07_Hg-treated_padj	Adjusted p value
AMp07_Control_Avg_TMM	Average gene expression under control conditions, normalized using TMM (trimmed mean of M values)
AMp07_Hg-treated_Avg_TMM	Average gene expression under Hg treatment, normalized using TMM
b. HM302_AMp08
GeneID	Gene identifier
Gene name	Name of the gene
Orthogroup	An ID to determine the orthologue of a particular AMp08 gene in other strains, computed using OrthoFinder
HM302_AMp08_Hg-treated_log2FoldChange	Log2 fold change of a gene in response to Hg treatment in HM302_AMp08 nodules. HM302: host-plant genotype, AMp08: rhizobia strain
HM302_AMp08_Hg-treated_padj	Adjusted p value
HM302_AMp08_Control_Avg_TMM	Average gene expression under control conditions, normalized using TMM (trimmed mean of M values)
HM302_AMp08_Hg_Avg_TMM	Average gene expression under Hg treatment, normalized using TMM
AMp08_Hg-treated_log2FoldChange	Log2 fold change of a gene in response to Hg treatment in AMp08 grown under free-living conditions.
AMp08_Hg-treated_padj	Adjusted p value
AMp08_Control_Avg_TMM	Average gene expression under control conditions, normalized using TMM (trimmed mean of M values)
AMp08_Hg-treated_Avg_TMM	Average gene expression under Hg treatment, normalized using TMM
c. HM304_AMp07
GeneID	Gene identifier
Gene name	Name of the gene
Orthogroup	An ID to determine the orthologue of a particular AMp08 gene in other strains, computed using OrthoFinder
HM304_AMp07_Hg-treated_log2FoldChange	Log2 fold change of a gene in response to Hg treatment in HM304_AMp07 nodules. HM304: host-plant genotype, AMp07: rhizobia strain
HM304_AMp07_Hg-treated_padj	Adjusted p value
HM304_AMp07_Control_Avg_TMM	Average gene expression under control conditions, normalized using TMM (trimmed mean of M values)
HM304_AMp07_Hg_Avg_TMM	Average gene expression under Hg treatment, normalized using TMM
AMp07_Hg-treated_log2FoldChange	Log2 fold change of a gene in response to Hg treatment in AMp07 grown under free-living conditions.
AMp07_Hg-treated_padj	Adjusted p value
AMp07_Control_Avg_TMM	Average gene expression under control conditions, normalized using TMM (trimmed mean of M values)
AMp07_Hg-treated_Avg_TMM	Average gene expression under Hg treatment, normalized using TMM
d. HM304_AMp08
GeneID	Gene identifier
Gene name	Name of the gene
Orthogroup	An ID to determine the orthologue of a particular AMp08 gene in other strains, computed using OrthoFinder
HM304_AMp08_Hg-treated_log2FoldChange	Log2 fold change of a gene in response to Hg treatment in HM304_AMp08 nodules. HM304: host-plant genotype, AMp08: rhizobia strain
HM304_AMp08_Hg-treated_padj	Adjusted p value
HM304_AMp08_Control_Avg_TMM	Average gene expression under control conditions, normalized using TMM (trimmed mean of M values)
HM304_AMp08_Hg_Avg_TMM	Average gene expression under Hg treatment, normalized using TMM
AMp08_Hg-treated_log2FoldChange	Log2 fold change of a gene in response to Hg treatment in AMp08 grown under free-living conditions.
AMp08_Hg-treated_padj	Adjusted p value
AMp08_Control_Avg_TMM	Average gene expression under control conditions, normalized using TMM (trimmed mean of M values)
AMp08_Hg-treated_Avg_TMM	Average gene expression under Hg treatment, normalized using TMM
e. SMp01
GeneID	Gene identifier
Gene name	Name of the gene
Orthogroup	An ID to determine the orthologue of a particular AMp08 gene in other strains, computed using OrthoFinder
SMp01_Hg-treated_log2FoldChange	Log2 fold change of a gene in response to Hg treatment in SMp01 grown under free-living conditions.
SMp01_Hg-treated_padj	Adjusted p value
SMp01_Control_Avg_TMM	Average gene expression under control conditions, normalized using TMM (trimmed mean of M values)
SMp01_Hg-treated_Avg_TMM	Average gene expression under Hg treatment, normalized using TMM
f. VMo01
GeneID	Gene identifier
Gene name	Name of the gene
Orthogroup	An ID to determine the orthologue of a particular AMp08 gene in other strains, computed using OrthoFinder
VMo01_Hg-treated_log2FoldChange	Log2 fold change of a gene in response to Hg treatment in VMo01 grown under free-living conditions.
VMo01_Hg-treated_padj	Adjusted p value
VMo01_Control_Avg_TMM	Average gene expression under control conditions, normalized using TMM (trimmed mean of M values)
VMo01_Hg-treated_Avg_TMM	Average gene expression under Hg treatment, normalized using TMM

## Sheet: HM302_AMp07_final
GeneID	Gene name	Orthogroup	HM302_AMp07_Hg-treated_log2FoldChange	HM302_AMp07_Hg-treated_padj	HM302_AMp07_Hg-treated_Control_AVG_TMM	HM302_AMp07_Hg_Avg_TMM		AMp07_Hg-treated_log2FoldChange	AMp07_Hg-treated_padj	AMp07_Control_Avg_TMM	AMp07_Hg-treated_Avg_TMM
AMp07.491873.peg.6452	hypothetical protein	OG0003751	-5.63254
AMp07.491873.peg.2	RNA polymerase ECF-type sigma factor	OG0001094	-0.580323	0.62236	15.5405	10.2232		0.53848	0.40035	13.1891	18.5677
AMp07.491873.peg.3	RNA polymerase ECF-type sigma factor	OG0001095	-0.522652	0.589108	33.3157	22.6212		0.174895	0.836148	14.7163	16.6797
AMp07.491873.peg.4	Ligand-binding SRPBCC domain protein family	OG0002351	-0.0592855	0.967786	12.0897	11.5914		0.778802	0.230595	12.4069	21.6614
AMp07.491873.peg.5	Glyoxalase family protein	OG0002352	-0.478793	0.567186	31.9361	22.8414		-0.207221	0.794428	11.8672	9.64501
AMp07.491873.peg.6	Oxygen-independent coproporphyrinogen-III oxidase-like protein YggW	OG0001096	-0.094936	0.932517	23.1384	21.2275		-0.545482	0.303218	57.2773	38.3893
AMp07.491873.peg.7	Nucleoside 5-triphosphatase RdgB (dHAPTP%2C dITP%2C XTP-specific) (EC 3.6.1.66)	OG0001097	0.419238	0.738181	10.7826	14.0735		0.054448	0.974262	13.8846	14.2717
AMp07.491873.peg.6252	hypothetical protein	OG0006274	-5.53484
AMp07.491873.peg.9	Ribonuclease PH (EC 2.7.7.56)	OG0002353	-0.12695	0.895129	31.4812	28.4131		-0.470204	0.481753	102.346	72.1217
AMp07.491873.peg.10	Heat-inducible transcription repressor HrcA	OG0002354	-0.963105	3.37017e-05	548.455	277.121		-0.0630386	0.890706	137.955	128.462
AMp07.491873.peg.11	Heat shock protein GrpE	OG0002355	-0.280782	0.459375	367.035	297.99		-0.745848	0.304502	199.084	116.146
AMp07.491873.peg.12	PTS IIA-like nitrogen-regulatory protein PtsN	OG0002356	-0.825069	0.00065335	596.184	331.486		0.24758	0.597139	521.427	607.598
AMp07.491873.peg.13	Ribosome hibernation promoting factor Hpf	OG0002357	-0.915932	0.000141445	1937.49	1011.67		-0.00197784	0.996653	1206.21	1182.53
AMp07.491873.peg.14	RNA polymerase sigma-54 factor RpoN	OG0000518	0.136567	0.748991	414.857	448.509		-0.0416311	0.927745	92.3968	88.2212
AMp07.491873.peg.5084	hypothetical protein	OG0005024	-5.41755
AMp07.491873.peg.16	Lipopolysaccharide export system protein LptA	OG0002359	0.761728	0.0472688	76.4954	127.038		0.129871	0.834315	325.531	348.518
AMp07.491873.peg.17	Lipopolysaccharide export system protein LptC	OG0002360	0.0819345	0.923113	39.5196	40.9129		0.371114	0.611178	514.061	651.875
AMp07.491873.peg.18	hypothetical protein	OG0006205	-0.107353	0.950846	10.6828	9.75733		0.410406	0.307495	93.2191	119.902
AMp07.491873.peg.19	Signal peptide peptidase A (SppA)%2C a serine protease	OG0002361	0.0834777	0.930261	41.6838	43.6543		0.082932	0.889708	89.2977	93.713
AMp07.491873.peg.20	Integration host factor beta subunit	OG0002362	-0.20628	0.685374	171.471	146.592		0.447626	0.153627	275.585	368.594
AMp07.491873.peg.21	Uncharacterized MFS-type transporter	OG0002363	-0.920534	0.112827	66.6581	34.4263		0.250852	0.486868	51.2571	59.4011
AMp07.491873.peg.22	Carbon monoxide oxidation accessory protein CoxG	OG0001098	0.0302407	0.96103	89.0373	89.4641		0.521536	0.164559	86.1401	121.986
AMp07.491873.peg.23	hypothetical protein	OG0009204
AMp07.491873.peg.24	SAM-dependent methyltransferase	OG0003138	0.886682	0.281594	23.1754	41.7268		0.0300405	0.974262	51.5373	51.6233
AMp07.491873.peg.25	RNA methyltransferase Atu0341	OG0003139	0.550591	0.52697	21.1145	30.004		-0.109176	0.85467	36.8833	33.204
AMp07.491873.peg.5465	Alternative dihydrofolate reductase 3	OG0004119	-5.38698					-0.0949836		3.98756	4.13854
AMp07.491873.peg.27	Putative regulatory protein	OG0001099	-0.356211	0.779302	16.5905	12.5857		0.8964	0.112688	27.576	53.611
AMp07.491873.peg.28	Putative hemolysin	OG0003140	-0.490145	0.461294	48.7256	34.4793		-0.453435	0.160657	76.0357	53.7557
AMp07.491873.peg.1996	hypothetical protein	OG0006110	-5.28767
AMp07.491873.peg.6895	hypothetical protein	OG0007460	-5.22292
AMp07.491873.peg.31	[Protein-PII] uridylyltransferase (EC 2.7.7.59) / [Protein-PII]-UMP uridylyl-removing enzyme	OG0001101	0.29478	0.539794	122.557	147.393		-0.672258	0.201595	175.126	107.342
AMp07.491873.peg.32	Peptidoglycan lipid II flippase MurJ	OG0000758	0.930982	0.31445	14.1158	25.9103		-0.799755	0.30594	45.2467	25.6075
AMp07.491873.peg.5119	dTDP-4-dehydrorhamnose 3%2C5-epimerase (EC 5.1.3.13)	OG0000374	-5.14848					-0.606769		5.63905	3.52128
AMp07.491873.peg.6846	hypothetical protein	OG0006579	-5.12283					-0.487467	0.569881	9.20806	6.44223
AMp07.491873.peg.35	Universal stress protein UspA and related nucleotide-binding proteins	OG0001103	0.65199	0.260295	41.5914	64.6393		0.439375	0.391475	269.076	356.703
AMp07.491873.peg.36	Nitrogen-fixing NifU domain protein	OG0001104	-0.0143815	0.967786	568.367	553.605		-0.26131	0.426654	487.541	397.45
AMp07.491873.peg.37	tRNA threonylcarbamoyladenosine biosynthesis protein TsaB	OG0001105	-0.200826	0.567186	320.558	274.193		0.528547	0.19873	75.1248	107.971
AMp07.491873.peg.38	Ribosomal-protein-S18p-alanine acetyltransferase (EC 2.3.1.128)	OG0000604	-0.435761	0.442059	100.054	72.3192		-0.0978239	0.934583	8.82861	8.65277
AMp07.491873.peg.39	Acyl-CoA:1-acyl-sn-glycerol-3-phosphate acyltransferase (EC 2.3.1.51)	OG0002366	0.147387	0.814269	96.3076	105.125		-0.168326	0.87343	39.0715	34.0324
AMp07.491873.peg.40	tRNA-i(6)A37 methylthiotransferase (EC 2.8.4.3)	OG0001106	-0.19287	0.704959	108.008	92.7804		-0.552713	0.554665	60.8847	41.0414
AMp07.491873.peg.41	Phosphate starvation-inducible protein PhoH%2C predicted ATPase	OG0001107	0.205251	0.716683	89.1187	100.839		0.745686	0.206329	293.811	482.515
AMp07.491873.peg.42	Metal-dependent hydrolase YbeY%2C involved in rRNA and/or ribosome maturation and assembly	OG0001108	0.0641009	0.953611	25.8663	26.3931		0.294475	0.656638	37.3939	45.1595
AMp07.491873.peg.43	Magnesium and cobalt efflux protein CorC	OG0001109	0.218208	0.580851	228.54	260.721		-0.406346	0.445495	144.613	108.476
AMp07.491873.peg.44	Apolipoprotein N-acyltransferase / Copper homeostasis protein CutE	OG0001110	0.440236	0.254084	175.679	234.239		-0.343675	0.304502	207.526	160.062
AMp07.491873.peg.45	Transcriptional regulator%2C Xre family	OG0000759	0.619838	0.045593	217.126	327.421		-0.753232	0.00153299	210.097	121.266
AMp07.491873.peg.6350	Putative regulatory protein	OG0000043	0.451414	0.058885	543.976	732.293		-7.84133	2.24313e-13	772.341	3.29766
AMp07.491873.peg.47	tRNA (guanine(46)-N(7))-methyltransferase (EC 2.1.1.33)	OG0001111	-0.290241	0.569599	91.3684	73.9307		-1.25795	0.217897	88.9391	36.5854
AMp07.491873.peg.48	hypothetical protein	OG0001112	-0.18825	0.818829	55.5937	47.5157		0.0297178	0.961697	228.355	228.089
AMp07.491873.peg.49	Small heat shock protein	OG0001113	-0.205197	0.580522	262.903	224.592		-0.142095	0.820714	213.257	188.315
AMp07.491873.peg.6059	Pyridoxamine 5'-phosphate oxidase-related%2C FMN-binding	OG0000352	0.340246	0.226149	368.24	458.483		-7.48707	1.79487e-07	839.818	4.60277
AMp07.491873.peg.51	Methyl-accepting chemotaxis protein	OG0003599	0.208614	0.811814	44.7755	50.442		0.556478	0.219236	47.1508	66.6742
AMp07.491873.peg.52	Ribokinase (EC 2.7.1.15)	OG0001114	0.303682	0.659328	47.8316	57.3952		0.590924	0.262701	41.0431	61.2474
AMp07.491873.peg.53	DNA recombination protein RmuC	OG0001115	-0.131533	0.891076	33.854	30.5407		0.748814	0.151606	63.1182	104.531
AMp07.491873.peg.54	Peptide deformylase (EC 3.5.1.88)	OG0000761	0.513724	0.679957	12.1041	16.6924		0.530023	0.11885	153.567	218.272
AMp07.491873.peg.55	Methionyl-tRNA formyltransferase (EC 2.1.2.9)	OG0001116	0.840392	0.380006	15.126	26.261		-0.111408	0.904841	23.2252	19.9826
AMp07.491873.peg.56	tRNA pseudouridine(38-40) synthase (EC 5.4.99.12)	OG0001117	-0.0989931	0.942921	13.048	11.9608		-0.108901	0.916061	17.546	15.5305
AMp07.491873.peg.5526	hypothetical protein	OG0008434	-5.11437
AMp07.491873.peg.58	hypothetical protein	OG0003143	-0.79133	0.346436	37.1071	21.0309		-0.363509	0.495146	64.7047	49.4249
AMp07.491873.peg.59	putative membrane protein	OG0003144	0.932575	0.52474				0.264498	0.687227	61.4349	71.6772
AMp07.491873.peg.5670	Miscellaneous%3B Unknown	OG0006118	-5.10195
AMp07.491873.peg.4086	D-glycerate 2-kinase (EC 2.7.1.165)	OG0000085	-5.06184
AMp07.491873.peg.62	RND efflux system%2C inner membrane transporter	OG0002368	0.132867	0.915277	19.1521	20.6018		0.975	0.162841	108.41	207.983
AMp07.491873.peg.6351	Cytochrome c oxidase (cbb3-type) subunit CcoN (EC 1.9.3.1)	OG0000167	0.246926	0.481236	310.352	362.793		-7.21669	2.40952e-06	388.728	2.56162
AMp07.491873.peg.64	Esterase/lipase	OG0003145	-0.823701	0.34743	23.6275	13.0466		0.57814	0.17866	51.8942	77.1036
AMp07.491873.peg.65	Probable transcription regulator protein of MDR efflux pump cluster	OG0000355	-0.0157665	0.988942	24.7294	23.893		-0.260364	0.752112	99.5551	80.6631
AMp07.491873.peg.3244	elements of external origin%3B transposon-related functions	OG0000008	-4.92098
AMp07.491873.peg.5456	Putative formate dehydrogenase oxidoreductase protein	OG0000448	-4.92098					-0.527969		4.89372	2.8791
AMp07.491873.peg.2462	hypothetical protein	OG0005283	-4.91654
AMp07.491873.peg.4696	RidA/YER057c/UK114 superfamily protein	OG0000341	-4.8649					-0.403948	0.616306	7.49742	6.26872
AMp07.491873.peg.70	hypothetical protein	OG0005925						-0.746948	0.501178	27.1564	15.4444
AMp07.491873.peg.71	hypothetical protein	OG0003146	0.769631	0.204602	34.0182	57.1988		-0.259749	0.650381	62.2323	51.5344
AMp07.491873.peg.72	Pyridoxal-5'-phosphate phosphatase (EC 3.1.3.74)%2C Alphaproteobacterial type	OG0002372	0.901741	0.314676	17.44	31.6887		-0.146107	0.775119	111.726	98.7365
AMp07.491873.peg.5273	hypothetical protein	OG0007434	-4.68995
AMp07.491873.peg.74	Methylphosphotriester-DNA--protein-cysteine S-methyltransferase (EC 2.1.1.n11) / ADA regulatory protein / Methylated-DNA--protein-cysteine methyltransferase (EC 2.1.1.63)	OG0003147	0.783559	0.50188	12.1506	20.3388		0.101286	0.87133	30.9076	33.5647
AMp07.491873.peg.2011	hypothetical protein	OG0004588	-4.68437					0.455713	0.649486	12.7884	17.1273
AMp07.491873.peg.3217	hypothetical protein	OG0006910	0.659315	0.00626827	6473.58	10068		-6.61633	1.43302e-11	14878.1	148.418
AMp07.491873.peg.77	Putative transmembrane protein	OG0002374	-0.340265	0.594567	61.9323	48.2975		0.512937	0.30594	44.7383	64.3912
AMp07.491873.peg.78	Gll1598 protein	OG0004491	0.807319	0.426153	11.5131	19.5226		0.0116679	0.990328	37.6744	36.9717
AMp07.491873.peg.79	GTP-binding protein EngB	OG0002375	0.952737	0.163451	21.0474	40.4228		-0.57457	0.304502	77.0372	51.0386
AMp07.491873.peg.6228	Cytochrome c oxidase polypeptide II (EC 1.9.3.1)	OG0005364	-0.243921	0.614253	263.132	218.672		-6.13028	1.14017e-09	2603.15	36.2042
AMp07.491873.peg.3216	L-proline 3-hydroxylase	OG0008429	0.65499	0.3958	39.1475	60.4198		-5.95199	0.0187369	16.9001	0.263664
AMp07.491873.peg.82	LSU ribosomal protein L34p	OG0003149	0.8856	0.00170847	162.136	293.859		-0.857002	0.215022	1519.98	822.116
AMp07.491873.peg.4945	ABC transporter%2C substrate-binding protein (cluster 3%2C basic aa/glutamine/opines)	OG0000277	-4.52677					-0.157671		4.23299	3.63106
AMp07.491873.peg.84	COG0398: uncharacterized membrane protein	OG0004492	-0.161234	0.912011	18.5508	16.2773		0.181423	0.814756	11.7288	12.2638
AMp07.491873.peg.6870	Insertion element ISR1 (Rhizobium class IV strains) transposase	OG0000007	-4.49854					0.0801614		3.10263	3.10295
AMp07.491873.peg.7063	probable site-specific integrase/recombinase	OG0000171	-4.46342
AMp07.491873.peg.87	Sensor histidine kinase in cluster with mercury reductase	OG0000762	-0.174038	0.723576	114.208	99.7249		-0.124724	0.74689	134.79	121.382
AMp07.491873.peg.88	hypothetical protein	OG0003788	0.174138	0.79023	89.2583	98.9949		-0.077924	0.916183	24.2539	22.0992
AMp07.491873.peg.89	hypothetical protein	OG0003948	-0.998259	0.418741	15.1493	7.30998		-1.33169		4.24547	1.54003
AMp07.491873.peg.90	hypothetical protein	OG0003949	-0.420827	0.626696	30.9634	22.9479		-0.279818	0.792127	7.53645	5.9411
AMp07.491873.peg.91	hypothetical protein	OG0004159	-0.181965	0.818837	58.7736	50.7649		-0.115964	0.905187	30.3846	28.8056
AMp07.491873.peg.92	hypothetical protein	OG0005484	0.45599
AMp07.491873.peg.93	hypothetical protein	OG0002376	-0.683054	0.393409	28.9114	17.8511		-0.0254473		2.36703	2.86803
AMp07.491873.peg.6233	hypothetical protein	OG0005365	0.752591	0.00407666	2679.15	4445.52		-5.81561	1.20553e-10	21623.5	374.24
AMp07.491873.peg.95	Proline dehydrogenase (EC 1.5.5.2) / Delta-1-pyrroline-5-carboxylate dehydrogenase (EC 1.2.1.88)	OG0001121	0.12871	0.719686	471.18	506.981		-0.81181	0.242154	374.455	209.959
AMp07.491873.peg.96	hypothetical protein	OG0003789	-0.689288	0.546553	16.0159	9.92041		-0.042955	0.967274	13.8341	12.1865
AMp07.491873.peg.97	3'%2C5'-cyclic-nucleotide phosphodiesterase (EC 3.1.4.17)	OG0004160	-0.506475	0.394442	58.2332	40.6659		0.539043	0.336543	61.6712	88.9247
AMp07.491873.peg.4535	Shikimate 5-dehydrogenase I alpha (EC 1.1.1.25)	OG0005133	-4.32431
AMp07.491873.peg.6229	Cytochrome c oxidase polypeptide II (EC 1.9.3.1)	OG0000443	0.112204	0.842359	179.215	191.027		-5.80416	3.76121e-09	606.876	10.5684
AMp07.491873.peg.100	Adenylate cyclase (EC 4.6.1.1)	OG0004497	-0.851645	0.396513	35.5893	19.2721		0.402811	0.516391	17.6887	25.3554
AMp07.491873.peg.101	Putative regulatory protein	OG0003150	-0.114429	0.913389	38.8069	35.6641		0.282561	0.46899	71.3024	86.9743
AMp07.491873.peg.102	putative membrane protein	OG0002377	-0.862951	0.3797	24.0584	12.8327		0.259498	0.668342	31.3285	38.1396
AMp07.491873.peg.5588	protein of unknown function DUF1612	OG0005211	-4.27975					-0.0409479		2.40447	2.81207
AMp07.491873.peg.6336	Transposase	OG0004921	-4.2525					0.334163	0.778884	9.97902	11.476
AMp07.491873.peg.5218	NAD-dependent protein deacetylases%2C SIR2 family	OG0002215	-4.24862	0.00314151				-0.878903	0.0990764	38.7583	21.0019
AMp07.491873.peg.4946	MmgE/PrpD family protein	OG0000491	-4.18584	0.00103326				0.209175		3.47126	4.44596
AMp07.491873.peg.107	Fructose ABC transporter%2C ATP-binding component FrcA	OG0002381	-0.984449	0.0914536	47.597	23.7361		-1.65299	0.118899	141.07	43.9984
AMp07.491873.peg.108	Uncharacterized sugar kinase	OG0002382	-0.642595	0.504078	27.1419	17.212		-1.49866	0.129951	72.807	25.391
AMp07.491873.peg.109	Dihydroorotase (EC 3.5.2.3)	OG0003151	0.601495	0.20525	61.8386	92.5027		-1.15275	0.173251	103.041	45.5056
AMp07.491873.peg.110	Orotate phosphoribosyltransferase (EC 2.4.2.10)	OG0002383	0.407127	0.615809	25.1665	32.94		-1.38941	0.0715063	90.3757	33.7231
AMp07.491873.peg.111	Fructokinase (EC 2.7.1.4)	OG0001123	0.770703	0.194875	31.5496	52.6884		-1.20421	0.0823907	74.5762	31.6008
AMp07.491873.peg.112	Glucose-6-phosphate isomerase (EC 5.3.1.9)	OG0001124	0.312289	0.390538	170.479	208.592		-0.101305	0.886826	418.502	383.447
AMp07.491873.peg.1986	hypothetical protein	OG0005609	-4.10221
AMp07.491873.peg.114	Long-chain-fatty-acid--CoA ligase (EC 6.2.1.3)	OG0000763	-0.921078	0.00102658	250.551	129.959		0.682167	0.080064	91.0031	144.781
AMp07.491873.peg.115	Uncharacterized UPF0118 membrane protein	OG0003152	-0.143804	0.859935	46.9794	41.4583		0.239107	0.647069	101.125	116.231
AMp07.491873.peg.4302	Transcriptional regulator%2C ROK family	OG0010170	-4.05782					0.322968		3.031	4.23826
AMp07.491873.peg.117	Acyl-CoA:1-acyl-sn-glycerol-3-phosphate acyltransferase (EC 2.3.1.51)	OG0003153	0.425051					-0.149287	0.873525	7.47846	6.8898
AMp07.491873.peg.118	Phosphatidate cytidylyltransferase (EC 2.7.7.41)	OG0003154	0.228575	0.877315	10.5473	12.0484		-0.732037	0.201246	17.3597	10.0108
AMp07.491873.peg.119	putative oxidoreductase%2C nitronate monooxygenase family	OG0001125	-0.0233208	0.983846	19.6028	18.9978		-0.806173	0.105358	32.6515	18.2129
AMp07.491873.peg.120	hypothetical protein	OG0005926
AMp07.491873.peg.121	Possible regulatory protein BirS	OG0003155	0.708464	0.305114	33.1686	53.611		0.266163	0.686462	67.9158	81.3339
AMp07.491873.peg.122	Polyphosphate kinase 2 (EC 2.7.4.1)	OG0002384	0.128406	0.887406	39.2631	42.1866		0.976104	0.0307005	58.2767	114.497
AMp07.491873.peg.123	Phosphate regulon sensor protein PhoR (SphS) (EC 2.7.13.3)	OG0002385	-0.491503	0.6767	17.9927	12.5997		0.584672	0.0856381	56.7361	85.3718
AMp07.491873.peg.124	Phosphate ABC transporter%2C substrate-binding protein PstS (TC 3.A.1.7.1)	OG0003156	-0.39609	0.539852	53.3392	40.2973		0.0587903	0.892282	210.537	215.819
AMp07.491873.peg.125	Phosphate ABC transporter%2C permease protein PstC (TC 3.A.1.7.1)	OG0002386	-0.218791	0.839545	32.0496	27.4285		-0.0757879	0.884798	82.4999	78.2268
AMp07.491873.peg.126	Phosphate ABC transporter%2C permease protein PstA (TC 3.A.1.7.1)	OG0003157	-0.839301	0.226037	37.5914	20.8659		-0.101183	0.822897	80.3055	74.5778
AMp07.491873.peg.127	Phosphate ABC transporter%2C ATP-binding protein PstB (TC 3.A.1.7.1)	OG0000764	-0.135804	0.872837	52.857	47.45		-0.377119	0.287385	99.2532	75.295
AMp07.491873.peg.128	Phosphate transport system regulatory protein PhoU	OG0001126	-0.283291	0.720497	41.7844	33.5589		-0.441365	0.173001	91.2573	67.0389
AMp07.491873.peg.129	Phosphate regulon transcriptional regulatory protein PhoB (SphR)	OG0002387	0.0927361	0.906209	44.7297	46.9834		-0.420102	0.614977	22.4108	16.344
AMp07.491873.peg.130	hypothetical protein	OG0005927	0.238128	0.794665	23.6234	27.3776		0.674732	0.25405	31.6083	48.1184
AMp07.491873.peg.131	GcrA cell cycle regulator	OG0001127	0.686122	0.0497926	133.197	209.899		0.727605	0.0150878	173.099	282.997
AMp07.491873.peg.132	N-acetylornithine aminotransferase (EC 2.6.1.11)	OG0001128	0.896326	0.00332655	173.72	317.331		-0.23526	0.753063	191.131	159.661
AMp07.491873.peg.1692	hypothetical protein	OG0000325	-4.03924
AMp07.491873.peg.134	33 kDa chaperonin HslO	OG0002389	0.724774	0.0278655	116.962	189.568		-0.860962	0.165682	212.913	114.835
AMp07.491873.peg.135	ApaG protein	OG0002390	0.168842	0.850192	33.8212	37.1429		-0.664241	0.00962275	83.452	51.7133
AMp07.491873.peg.136	Mobile element protein	OG0000004	-0.689065	0.444333	23.4955	14.2656		-0.242269	0.709362	23.2149	19.8614
AMp07.491873.peg.137	CDP-alcohol phosphatidyltransferase family protein	OG0004498	-0.357691	0.585003	52.6005	40.4327		-0.579893	0.340336	15.6202	11.1261
AMp07.491873.peg.138	O-acetylhomoserine sulfhydrylase (EC 2.5.1.49) @ O-succinylhomoserine sulfhydrylase (EC 2.5.1.48)	OG0001129	0.544635	0.233327	76.453	110.262		-0.5831	0.51809	44.4448	29.3769
AMp07.491873.peg.139	Deoxycytidine triphosphate deaminase (EC 3.5.4.13)	OG0001130	0.232054	0.699	54.1689	62.4992		0.6796	0.150474	217.429	339.509
AMp07.491873.peg.140	ABC-type amino acid transport/signal transduction system%2C periplasmic component/domain	OG0001131	0.376094	0.705976	28.8964	36.8966		0.0794798	0.890706	56.9565	58.4801
AMp07.491873.peg.141	Fatty acid hydroxylase family (carotene hydroxylase/sterol desaturase)	OG0000605	-0.116378	0.9078	32.2418	29.5749		-0.273136	0.520544	51.134	42.1178
AMp07.491873.peg.142	hypothetical protein	OG0002391	0.122821	0.920773	18.1753	19.3845		0.33423	0.56545	49.7171	62.763
AMp07.491873.peg.143	Putative transmembrane protein	OG0001132	-0.0759614	0.96103	14.414	13.6058		0.185202	0.837576	12.2825	13.2323
AMp07.491873.peg.144	Phage repressor	OG0001133	-0.505662	0.600749	28.3068	19.4832		0.259136	0.659002	34.4489	42.3362
AMp07.491873.peg.145	Calcium/proton antiporter	OG0003158	-0.266422	0.763289	29.4675	23.9015		-0.254464	0.749975	34.3936	28.0806
AMp07.491873.peg.146	Transcriptional regulator%2C HxlR family	OG0001134	-0.945543	0.226737	28.8711	14.8776		-0.574909	0.270801	26.9874	16.5211
AMp07.491873.peg.6911	FIG00566205: hypothetical protein	OG0005809	-4.03472					-0.346849	0.632187	104.364	81.2221
AMp07.491873.peg.148	hypothetical protein	OG0005928	-0.905654	0.569818				0.124366		4.22051	4.41008
AMp07.491873.peg.6354	Cytochrome c oxidase (cbb3-type) subunit CcoP (EC 1.9.3.1)	OG0000153	-0.0252752	0.953611	312.269	302.49		-5.56652	0.0331139	97.1402	1.99841
AMp07.491873.peg.150	3-ketoacyl-CoA thiolase (EC 2.3.1.16) @ Acetyl-CoA acetyltransferase (EC 2.3.1.9)	OG0001136	-0.954702	0.00171105	355.455	180.867		0.507398	0.112507	74.5943	104.931
AMp07.491873.peg.151	3-methylmercaptopropionyl-CoA dehydrogenase (DmdC)	OG0001137	-0.824383	0.00609311	777.218	432.752		-0.399298	0.216958	119.445	87.8823
AMp07.491873.peg.6180	Mobile element protein	OG0005789	-4.00796					0.150715		5.67441	5.57058
AMp07.491873.peg.153	TPR repeat%2C SEL1 subfamily	OG0002393	-0.111196	0.900154	40.3842	36.5108		0.329901	0.392383	286.987	355.7
AMp07.491873.peg.154	Sulfite exporter TauE/SafE	OG0001138	0.503065	0.687349	11.2477	15.5669		-0.324301	0.33398	116.057	90.0308
AMp07.491873.peg.155	Transmembrane protein co-occuring with sulfite exporter TauE/SafE	OG0001139	0.496721	0.742748	7.77437	10.9596		-0.0912119	0.880506	54.1093	51.6464
AMp07.491873.peg.156	Gfa-like protein	OG0000765	-0.358158	0.643604	34.6803	26.3888		-0.699214	0.274245	11.713	6.57615
AMp07.491873.peg.157	Transcriptional regulator%2C AsnC family	OG0001140	0.566043	0.692935	7.16151	10.3137		-0.324891	0.36558	50.4238	39.7053
AMp07.491873.peg.158	FIG006285: ICC-like protein phosphoesterase	OG0001141	0.459539	0.608087	20.7348	28.1063		0.596383	0.301053	27.7703	43.5837
AMp07.491873.peg.159	ATP-dependent%2C 3'-5' DNA helicase with strand annealing activity	OG0001142	-0.576269	0.493891	27.1576	17.7909		0.491089	0.282509	48.4157	66.3236
AMp07.491873.peg.160	Predicted transcriptional regulator of 4-carboxymuconolactone decarboxylase%2C Rrf2 family	OG0002394	-0.6433					0.269886	0.745856	6.75692	7.60487
AMp07.491873.peg.161	4-carboxymuconolactone decarboxylase domain/alkylhydroperoxidase AhpD family core domain protein	OG0001143	0.230532					0.129619	0.875348	22.3522	24.9786
AMp07.491873.peg.162	Uncharacterized UPF0750 membrane protein	OG0003159	0.131732	0.935588	8.88451	9.51048		-0.78757	0.203712	253.413	143.808
AMp07.491873.peg.5732	hypothetical protein	OG0004128	-3.98592					-0.109904	0.91198	16.136	14.9589
AMp07.491873.peg.164	FIG00450046: hypothetical protein	OG0001145	-0.544711	0.644962	18.8559	12.7441		-0.910005	0.0646137	109.741	56.8603
AMp07.491873.peg.165	FIG00985384: hypothetical protein	OG0000766	-0.733008	0.619503	17.4085	10.1697		-1.15235	0.108446	49.5915	21.7601
AMp07.491873.peg.166	DNA-damage-inducible multidrug and toxic compound extrusion protein DinF	OG0001146	0.725456	0.296623	26.185	42.4537		0.617085	0.203712	50.184	78.033
AMp07.491873.peg.167	Dihydroorotate dehydrogenase (quinone) (EC 1.3.5.2)	OG0001147	0.847717	0.203801	24.3621	42.6401		-0.104727	0.891963	42.726	39.4967
AMp07.491873.peg.4473	FIG01076540: hypothetical protein	OG0003007	-3.9749					0.108379		3.8394	3.44828
AMp07.491873.peg.169	FIG00450254: hypothetical protein	OG0001149	-0.39633	0.432119	81.9271	61.6222		0.375591	0.403342	28.8837	36.5997
AMp07.491873.peg.170	Proline sensor-regulator PrlR	OG0000606	-0.325763	0.590833	56.292	44.2597		0.630428	0.0879451	32.5646	47.641
AMp07.491873.peg.4941	Transcriptional regulator%2C LysR family	OG0005114	-3.89942					-0.404627		4.52233	3.19591
AMp07.491873.peg.172	Large-conductance mechanosensitive channel	OG0001150	-0.0314893	0.973686	28.9114	27.8032		0.717028	0.0389609	149.516	240.954
AMp07.491873.peg.173	Aminotransferase%2C class I and II	OG0002395	-0.666605	0.509385	19.2595	11.8952		0.782698	0.0329172	47.2077	80.0815
AMp07.491873.peg.174	UDP-glucose 4-epimerase (EC 5.1.3.2)	OG0000270	-0.0698842	0.967439	8.57192	7.92104		0.791072	0.0879451	35.4231	56.8116
AMp07.491873.peg.5174	ABC transporter%2C permease protein (cluster 2%2C ribose/xylose/arabinose/galactose)	OG0004734	-3.85026					-0.314044		6.2085	5.06322
AMp07.491873.peg.4359	Uncharacterized MFS-type transporter YtbD	OG0000719	-3.76363					-0.0231816		3.21935	3.46521
AMp07.491873.peg.4022	Cytochrome O ubiquinol oxidase subunit II (EC 1.10.3.-)	OG0001056	-0.170515	0.868957	42.1448	37.2421		-5.45717	6.68089e-36	528.593	11.7775
AMp07.491873.peg.3215	Glutamate 5-kinase (EC 2.7.2.11)	OG0009212	0.298784	0.291279	5745.01	6958.3		-5.44892	3.0266e-07	5913.74	132.348
AMp07.491873.peg.179	N-acyl-L-amino acid amidohydrolase (EC 3.5.1.14)	OG0000067	-0.685405	0.544751	21.8272	13.0283		0.755111	0.136711	41.1686	67.8567
AMp07.491873.peg.180	ABC transporter%2C permease protein (cluster 3%2C basic aa/glutamine/opines)	OG0002396	0.702873					0.919651	0.274245	17.6188	31.856
AMp07.491873.peg.181	ABC transporter%2C permease protein (cluster 3%2C basic aa/glutamine/opines)	OG0002397	0.667823	0.50124	13.2977	20.4253		1.04827	0.134044	33.3139	67.9471
AMp07.491873.peg.4179	Phosphonates utilization ATP-binding protein PhnK	OG0002280	-3.75488					-0.529513		5.58913	3.63219
AMp07.491873.peg.183	Arginine/ornithine ABC transporter%2C ATP-binding protein AotP	OG0000314	-0.18289	0.809948	44.2392	38.3033		1.15881	0.0531061	39.2751	85.0239
AMp07.491873.peg.184	hypothetical protein	OG0005643
AMp07.491873.peg.6227	Cytochrome c oxidase polypeptide II (EC 1.9.3.1)	OG0000384	-0.232673	0.687403	68.4331	57.2516		-5.34061	1.34001e-16	342.081	8.25909
AMp07.491873.peg.6234	hypothetical protein	OG0005366	0.332348	0.284527	2234.38	2770.19		-5.2919	6.48072e-07	16673	414.752
AMp07.491873.peg.6231	Cytochrome c oxidase polypeptide II (EC 1.9.3.1)	OG0000384	0.632205	0.0807274	502.947	767.541		-5.25085	5.2978e-07	2936.25	75.0916
AMp07.491873.peg.5883	ABC transporter%2C ATP-binding protein (cluster 5%2C nickel/peptides/opines)	OG0004450	-3.7399					1.34614	0.0684648	13.4188	31.7514
AMp07.491873.peg.189	Protein translocase subunit SecD / Protein translocase subunit SecF	OG0002399	0.425468	0.348904	105.587	138.961		-0.825112	0.0936963	488.52	270.903
AMp07.491873.peg.190	hypothetical protein	OG0005929	-0.16988	0.785385	103.641	91.22		-0.0557271	0.950518	588.415	555.789
AMp07.491873.peg.191	hypothetical protein	OG0003160	-0.891983	0.372489	20.6097	11.0331		0.014706	0.990492	11.503	10.8097
AMp07.491873.peg.192	Various polyols ABC transporter%2C ATP-binding protein	OG0005228	-0.296798	0.633143	60.5472	48.1275		-0.300886	0.61538	26.367	20.6525
AMp07.491873.peg.1474	hypothetical protein	OG0000038	-3.73403	4.4451e-27	293.811	22.2071		0.264477	0.814543	9.92244	12.5442
AMp07.491873.peg.7049	Transposase	OG0000056	-3.73014
AMp07.491873.peg.4545	Small molecule metabolism	OG0003485	-3.68188	0.0010418				0.108769	0.950388	7.01415	7.75335
AMp07.491873.peg.363	UPF0391 membrane protein RGE_28580		-3.60841	8.76002e-21	178.44	14.5194		-0.0804101		2.58034	2.80216
AMp07.491873.peg.197	Maltodextrin ABC transporter%2C permease protein MdxG	OG0000200	-0.475151					-0.274444	0.74689	13.5263	10.6915
AMp07.491873.peg.5881	ABC transporter%2C permease protein 2 (cluster 5%2C nickel/peptides/opines)	OG0004449	-3.59128					1.59614	0.0628643	18.5726	55.2939
AMp07.491873.peg.199	hypothetical protein	OG0005046	0.396125	0.785385	9.2053	11.9685		0.256283	0.775642	11.8808	13.4548
AMp07.491873.peg.200	Rrf2 family transcriptional regulator	OG0000173	0.476512					-0.248392	0.803228	14.2467	11.7801
AMp07.491873.peg.201	D-arabinose-5-phosphate isomerase (EC 5.3.1.13)	OG0000068	0.745071	0.200383	36.3896	60.4781		-0.356551	0.770928	73.7757	56.4748
AMp07.491873.peg.2009	miscellaneous%3B hypothetical/partial homology	OG0003982	-3.58141	0.00407666
AMp07.491873.peg.4377	hypothetical protein	OG0004359	-3.54436	0.00316453
AMp07.491873.peg.204	Oxidoreductase%2C short-chain dehydrogenase/reductase family	OG0004162	0.865701	0.241378	18.4373	32.6676		0.0552599	0.955716	16.5811	16.7156
AMp07.491873.peg.4382	Protein YciE	OG0003015	-3.52672	2.54962e-08	100.131	8.70627		0.111905		4.80844	4.6468
AMp07.491873.peg.206	Capsular polysaccharide biosynthesis fatty acid synthase WcbR	OG0004504	0.958188	0.000646314	220.838	420.934		-0.00147919	0.997367	929.114	910.93
AMp07.491873.peg.6792	General stress protein	OG0004420	-3.5219	5.26558e-09	62	5.62		-0.499562	0.635108	9.42461	6.63519
AMp07.491873.peg.5216	UPF0337 protein YjbJ	OG0000694	-3.51125	1.41478e-19	279.18	24.9151		-0.757593	0.300858	13.7357	8.16504
AMp07.491873.peg.209	Nicotinate phosphoribosyltransferase (EC 6.3.4.21)	OG0001153	-0.386829	0.615809	39.4204	29.5077		-0.518783	0.248268	81.6607	55.753
AMp07.491873.peg.210	HYPOTHETICAL UNKNOWN PROTEIN	OG0003161	-0.938896	0.170862	36.3246	18.7322		0.737058	0.0253597	80.1719	132.238
AMp07.491873.peg.4010	hypothetical protein	OG0000079	-3.50415	1.26348e-08	66.4248	5.5426		-0.278214	0.810667	9.49025	8.01724
AMp07.491873.peg.212	Multimodular transpeptidase-transglycosylase (EC 2.4.1.129) (EC 3.4.-.-)	OG0003162	-0.042879	0.967439	30.393	29.3293		-0.225002	0.689444	39.821	33.8693
AMp07.491873.peg.213	hypothetical protein	OG0005232	-0.220309	0.877267	16.8962	14.547		0.0579878	0.924339	140.839	142.916
AMp07.491873.peg.214	Ribonuclease HI (EC 3.1.26.4)		-0.104431	0.934525	19.6124	17.6624		0.0805352	0.911079	56.811	59.8904
AMp07.491873.peg.215	hypothetical protein		-0.0567814	0.97292	9.13827	8.86118		0.0323677	0.979831	13.0643	12.8581
AMp07.491873.peg.216	hypothetical protein	OG0010146	-0.468168	0.39567	99.4793	71.5527		0.798233	0.175717	47.4015	79.9122
AMp07.491873.peg.217	hypothetical protein		-0.206253	0.808826	42.1872	36.4596		0.612503	0.370455	28.639	42.4237
AMp07.491873.peg.218	resolvase family protein	OG0003452	-0.442861	0.329736	137.466	100.225		0.331464	0.451773	49.8897	61.2571
AMp07.491873.peg.4849	4-hydroxy-tetrahydrodipicolinate synthase (EC 4.3.3.7)	OG0004317	-3.48729					-0.20739		4.91592	4.50192
AMp07.491873.peg.220	Type I restriction-modification system%2C specificity subunit S		0.383338	0.638114	27.8923	35.6315		0.698941	0.147758	377.51	600.624
AMp07.491873.peg.221	Type I restriction-modification system%2C restriction subunit R (EC 3.1.21.3)	OG0008421	0.0688648	0.934525	45.4513	46.5995		0.60394	0.193967	491.801	732.578
AMp07.491873.peg.2737	hypothetical protein	OG0005725	-3.48526					-0.645313	0.569554	12.9351	7.93141
AMp07.491873.peg.223	hypothetical protein	OG0002400	0.336885	0.795048	12.5877	15.7135		0.504351	0.598664	9.13368	13.9734
AMp07.491873.peg.224	UDP-N-acetylglucosamine 1-carboxyvinyltransferase (EC 2.5.1.7)	OG0001154	0.687892	0.237735	58.381	92.1962		-0.41452	0.645282	142.485	105.477
AMp07.491873.peg.113	hypothetical protein	OG0006459	-3.44856
AMp07.491873.peg.226	Histidinol dehydrogenase (EC 1.1.1.23)	OG0001156	0.471045	0.346016	58.2517	79.2841		0.181843	0.643399	87.5704	99.063
AMp07.491873.peg.227	Uncharacterized protein family UPF0262	OG0001157	0.425957					0.0630478	0.924951	24.8245	25.2684
AMp07.491873.peg.228	low molecular weight phosphatase supefamily protein in cluster with UPF0262	OG0001158	-0.423544	0.699991	19.503	14.3878		-0.35934	0.473495	30.0337	22.5508
AMp07.491873.peg.4654	hypothetical protein	OG0002993	-3.41908	5.62465e-05	30.1372	2.96476
AMp07.491873.peg.6962	Cytochrome c oxidase polypeptide II (EC 1.9.3.1)	OG0000261	-3.4086					-0.332376		3.30787	2.89513
AMp07.491873.peg.231	DNA gyrase inhibitor YacG	OG0003777	-0.605048	0.676543	13.5651	8.69759		-0.598554	0.293796	23.9847	15.4507
AMp07.491873.peg.232	hypothetical protein	OG0005047	-0.403714	0.742634	13.665	10.1404		-0.666585	0.379119	18.0633	11.8673
AMp07.491873.peg.233	hypothetical protein	OG0004163	-0.480126	0.683611	17.6596	12.6253		-0.156814	0.832079	21.0335	19.4342
AMp07.491873.peg.234	FIG01075958: hypothetical protein	OG0004164	-0.906337	0.425506	14.8688	7.63957		-0.079421	0.929964	9.83135	8.43276
AMp07.491873.peg.235	hypothetical protein	OG0004506	0.262101	0.877388	8.09927	9.65641		-1.44832		5.62657	1.99627
AMp07.491873.peg.236	hypothetical protein	OG0005486	-0.153574					-0.311002	0.656299	44.2867	34.5378
AMp07.491873.peg.237	hypothetical protein	OG0002401	0.344876	0.839545	8.39749	10.7234		-0.295002	0.484603	86.3053	69.1921
AMp07.491873.peg.238	tRNA proofreading protein STM4549	OG0002402	-0.863537	0.538242	11.1137	6.18726		0.961443	0.101881	16.0237	31.058
AMp07.491873.peg.4463	hypothetical protein	OG0003862	-3.39292					0.133508		4.33723	5.00535
AMp07.491873.peg.240	Transglycosylase-associated protein	OG0000770	0.0955408	0.92499	28.0468	29.4249		0.623778	0.294106	111.94	168.46
AMp07.491873.peg.4024	Cytochrome O ubiquinol oxidase subunit III (EC 1.10.3.-)	OG0001054	-1.07552					-5.11706	1.49237e-21	96.9075	2.78625
AMp07.491873.peg.4023	Cytochrome O ubiquinol oxidase subunit I (EC 1.10.3.-)	OG0001055	-0.629327	0.496114	38.4382	24.8754		-4.93038	3.16695e-38	753.179	24.2071
AMp07.491873.peg.4371	hypothetical protein	OG0004361	-3.38981	0.00232976	17.583	1.67998		-0.6838	0.326855	13.689	8.7084
AMp07.491873.peg.3982	CELL PROCESSES%3B Adaptation%3B osmotic adaptation	OG0004901	-3.38394	2.61457e-14	128.532	12.3317		-0.738029		5.4729	3.66717
AMp07.491873.peg.5455	hypothetical protein	OG0008402	-3.37868					0.0617831		3.08367	2.39171
AMp07.491873.peg.6829	cytochrome P-450	OG0004099	-3.37618					-0.0218434	0.986592	7.82372	7.08974
AMp07.491873.peg.6999	Manganese catalase (EC 1.11.1.6)	OG0000500	-3.36853	6.72886e-07	93.3499	8.76026		-0.390351	0.549022	11.2097	8.64147
AMp07.491873.peg.4378	hypothetical protein	OG0000165	-3.34723	3.14275e-08	66.8667	6.20039		-0.191697		3.07767	2.57359
AMp07.491873.peg.5684	hypothetical protein	OG0004126	0.874392	0.441464	9.23608	16.8807		-4.8854	0.00183659	1181.55	39.4877
AMp07.491873.peg.5404	ABC transporter%2C permease protein (cluster 3%2C basic aa/glutamine/opines)	OG0002195	-3.29685					0.591722		3.83341	5.88818
AMp07.491873.peg.3968	hypothetical protein	OG0006550	-3.29408	0.00232075	21.0645	2.21141
AMp07.491873.peg.252	hypothetical protein	OG0003163
AMp07.491873.peg.253	Chemotaxis regulator - transmits chemoreceptor signals to flagellar motor components CheY	OG0000398						1.18924	0.225757	4.95452	11.7259
AMp07.491873.peg.1745	hypothetical protein	OG0000883	-3.28646	2.75137e-05	49.9253	5.00684		-0.385809		5.76824	4.47791
AMp07.491873.peg.255	Positive regulator of CheA protein activity (CheW)	OG0000021
AMp07.491873.peg.4025	Cytochrome O ubiquinol oxidase subunit IV (EC 1.10.3.-)	OG0001053	-0.713379					-4.80824	5.4521e-28	181.646	6.33969
AMp07.491873.peg.6946	hypothetical protein	OG0000509	-3.27438
AMp07.491873.peg.258	Chemotaxis regulator - transmits chemoreceptor signals to flagellar motor components CheY	OG0002409	-0.287259
AMp07.491873.peg.5673	Periplasmic aromatic aldehyde oxidoreductase%2C FAD binding subunit YagS	OG0000086	-3.2418	0.00592971				-0.94101	0.426654	10.9969	5.99887
AMp07.491873.peg.260	hypothetical protein	OG0003165	-0.649254	0.737421	8.39134	5.2679		0.459513	0.580813	6.61849	8.47078
AMp07.491873.peg.5685	Amidases related to nicotinamidase	OG0000353	0.522599	0.703091	8.28806	11.8284		-4.76239	2.77753e-07	1676.83	60.9825
AMp07.491873.peg.262	Putative regulatory protein	OG0002410	0.545302	0.139795	124.77	178.423		0.720426	0.0926279	17.0524	30.1066
AMp07.491873.peg.263	Domain of unknown function / LuxR family DNA-binding domain	OG0002411	0.504649	0.343017	61.5684	85.4349		0.573142	0.259374	15.4129	23.7893
AMp07.491873.peg.264	(U95165) OrfY	OG0002412	0.781651	0.499715	8.60064	14.6189		0.912113	0.0994599	23.874	42.7768
AMp07.491873.peg.6232	Cytochrome c oxidase polypeptide II (EC 1.9.3.1)	OG0000443	0.577094	0.0542997	1285.78	1889.23		-4.75699	2.42667e-05	9346.8	336.687
AMp07.491873.peg.6230	Cytochrome c oxidase polypeptide II (EC 1.9.3.1)	OG0000443	0.283826	0.411783	1548.91	1857.21		-4.64624	2.27941e-05	7772.94	302.403
AMp07.491873.peg.267	Flagellar motor switch protein FliN	OG0000607	-0.0522225					1.04428	0.118004	6.10543	12.1838
AMp07.491873.peg.4007	hypothetical protein	OG0004892	-3.24087
AMp07.491873.peg.5080	hypothetical exopeptide protein	OG0005540	-3.22879					0.692212	0.339789	6.16134	8.3029
AMp07.491873.peg.5841	Arginine deiminase (EC 3.5.3.6)	OG0003913	-1.2356	0.147543	29.7664	12.4595		-4.59858	8.4732e-06	951.339	38.3875
AMp07.491873.peg.2350	hypothetical protein	OG0002700	-3.22694	3.44882e-26	267.731	28.4891		-0.337545	0.801104	10.454	8.20194
AMp07.491873.peg.6951	Mobile element protein	OG0004471	-3.21777	0.00147182				-0.185151	0.814756	16.0551	12.7181
AMp07.491873.peg.2115	hypothetical protein	OG0000637	-3.21143	4.58192e-07	45.8521	4.86474		0.5962	0.553467	8.95781	14.4371
AMp07.491873.peg.6033	hypothetical protein	OG0003927	-0.0891005					-4.46189	0.000108035	54.7173	2.45667
AMp07.491873.peg.6034	Nitric oxide reductase activation protein NorE	OG0003774	1.4365					-4.44197	0.000251428	60.868	2.70559
AMp07.491873.peg.276	Flagellar hook-basal body complex protein FliE	OG0001171
AMp07.491873.peg.271	Flagellar basal-body rod protein FlgF	OG0001166	-3.2					0.778051		3.84588	6.62344
AMp07.491873.peg.6349	Putative regulatory protein	OG0004922	0.423622	0.800453	10.732	14.2452		-4.27324	0.0210523	275.627	13.8971
AMp07.491873.peg.3214	EBNA-1 nuclear protein	OG0009211	0.254825	0.380006	5973.27	7016.57		-4.26267	4.56826e-05	5899.35	300.356
AMp07.491873.peg.280	Flagellar motility protein MotE%2C a chaperone for MotC folding	OG0001174	-0.529698					1.19422		1.34691	3.8409
AMp07.491873.peg.6644	Kup system potassium uptake protein	OG0006286	-3.19783	0.00788667				-0.361158	0.678367	10.0833	7.22152
AMp07.491873.peg.6509	CBS domain protein	OG0009272	-3.19421					0.669219	0.512807	5.22815	8.34485
AMp07.491873.peg.283	Flagellar biosynthesis protein FliP	OG0001177	-0.40133	0.832391	8.97821	6.674		0.574655	0.393537	52.1033	76.4729
AMp07.491873.peg.284	Flagellin protein FlaA	OG0000014	-0.625104	0.63905	14.5863	9.48435		0.757716	0.349076	642.026	1060.35
AMp07.491873.peg.285	Flagellin protein FlaA	OG0000014	0.388083					1.26659	0.0633339	213.81	501.837
AMp07.491873.peg.286	Flagellin protein FlaA	OG0000014	-0.18043	0.891076	16.2088	13.9263		0.594279	0.254043	117.485	173.706
AMp07.491873.peg.5176	D-tagatose 6-phosphate 4-epimerase (EC 5.1.3.40)	OG0000575	-3.19303					-0.359756	0.74801	9.46529	7.5718
AMp07.491873.peg.288	FIG00450700: hypothetical protein	OG0001178	0.322858					2.07007		2.01088	8.63355
AMp07.491873.peg.6028	Sterol binding protein	OG0004145	-1.82812					-4.25736	0.000278525	18.0151	0.903815
AMp07.491873.peg.290	Chemotaxis protein motC	OG0001180	0.750402					0.77288	0.359959	5.8378	8.8616
AMp07.491873.peg.291	Flagellar hook-length control protein FliK	OG0002413	-0.543135					1.42789	0.0515099	3.97508	11.949
AMp07.491873.peg.4155	hypothetical protein	OG0006045	-3.16811
AMp07.491873.peg.2612	2-hydroxy-3-oxopropionate reductase (EC 1.1.1.60)	OG0003323	-1.22354					-4.23921	0.000311235	82.7611	4.31025
AMp07.491873.peg.6032	hypothetical protein	OG0005203	-0.314073	0.813656	17.1603	13.5478		-4.22323	0.0201199	524.218	27.33
AMp07.491873.peg.5862	hypothetical protein	OG0003914	0.431378	0.766026	10.6444	14.1855		-4.20715	4.15262e-05	990.218	52.3483
AMp07.491873.peg.5793	Flavohemoglobin / Nitric oxide dioxygenase (EC 1.14.12.17)	OG0001082	-0.869832	0.170371	64.4063	34.9067		-4.14202	1.10297e-54	1143.13	63.5992
AMp07.491873.peg.6054	Putative regulatory protein	OG0005854	0.627786	0.63709	10.1232	15.0323		-4.12274	1.51459e-05	217.775	12.2477
AMp07.491873.peg.6995	Probable metallo-hydrolase YflN	OG0008461	-3.16466
AMp07.491873.peg.4575	hypothetical protein	OG0004817	-3.1465	0.0107162
AMp07.491873.peg.300	Flagellar biosynthesis protein FliQ	OG0001185	-0.418289	0.802157				0.782061	0.324986	15.5573	26.3698
AMp07.491873.peg.5621	Integrase/recombinase%2C RitC	OG0000171	-3.14457					-0.225878	0.864901	6.1912	5.891
AMp07.491873.peg.5890	hypothetical protein	OG0003116	-3.13337	9.26888e-09	124.17	14.0727		-0.914572	0.513003	38.7632	20.6109
AMp07.491873.peg.303	hypothetical protein	OG0003166						0.43922	0.655383	10.738	13.8486
AMp07.491873.peg.5531	hypothetical protein	OG0006884	-3.12422					-0.667651		5.62057	3.78089
AMp07.491873.peg.305	hypothetical protein	OG0001188	-0.866059					0.537567	0.521518	14.1713	18.7981
AMp07.491873.peg.306	Type I restriction-modification system%2C DNA-methyltransferase subunit M (EC 2.1.1.72)	OG0001189	0.208387					0.287837	0.708725	11.5822	13.6149
AMp07.491873.peg.307	Small molecule metabolism	OG0003953	0.082273	0.941316	22.5604	23.6863		0.113188	0.846802	49.7413	53.8244
AMp07.491873.peg.308	Methenyltetrahydrofolate cyclohydrolase (EC 3.5.4.9) / Methylenetetrahydrofolate dehydrogenase (NADP+) (EC 1.5.1.5)	OG0000228	0.614717	0.440381	23.8142	35.8293		-0.209095	0.821294	285.873	241.489
AMp07.491873.peg.309	Transcriptional regulator AglR%2C LacI family	OG0002414	0.859245	0.339321	13.2101	23.2398		-0.430132	0.628167	54.4483	39.4377
AMp07.491873.peg.6642	Transposase	OG0000005	-3.11544
AMp07.491873.peg.6960	hypothetical protein	OG0005594	-3.10671					-0.355789		5.39803	4.66362
AMp07.491873.peg.312	alpha-glucoside ABC transporter%2C permease protein AglG	OG0002417	0.20912	0.822235	26.7944	30.1299		-0.967894	0.297978	302.601	151.337
AMp07.491873.peg.4063	hypothetical protein	OG0005146	-3.10471	0.00576189	17.6719	2.06911		-1.27785	0.317262	20.3089	8.47724
AMp07.491873.peg.314	alpha-glucoside ABC transporter%2C ATP-binding protein AglK	OG0002418	0.799771	0.272573	29.5072	50.2447		-0.6766	0.450562	361.439	221.213
AMp07.491873.peg.315	HYPOTHETICAL UNKNOWN PROTEIN	OG0003167	0.0725663	0.930261	46.6989	47.8649		-0.366219	0.41495	234.711	177.38
AMp07.491873.peg.6036	Nitric-oxide reductase subunit C (EC 1.7.99.7)	OG0003928	-1.57517					-4.1114	0.000134654	60.8133	3.38083
AMp07.491873.peg.6051	hypothetical protein	OG0005853	1.37758	0.272573	5.52948	14.2134		-4.06751	1.04011e-05	395.207	23.0187
AMp07.491873.peg.6369	hypothetical protein	OG0004395	-0.932053	0.0574163	81.5509	41.7718		-4.05305	0.000294058	245.25	14.434
AMp07.491873.peg.319	Oxidoreductase	OG0002420	0.27321	0.740084	34.3397	41.0314		0.424724	0.33398	98.9312	130.305
AMp07.491873.peg.320	glutamine synthetase family protein	OG0001191	0.541506	0.296623	49.9322	71.7132		0.330359	0.611915	457.944	564.944
AMp07.491873.peg.321	Uncharacterized protein YhiN	OG0002421	0.477239	0.766026	8.90914	12.0002		0.559426	0.292609	20.3147	29.1664
AMp07.491873.peg.4541	STRUCTURAL ELEMENTS%3B Cell Exterior%3B surface polysaccharides/antigens	OG0002251	-3.08863	0.0865435	55.7811	6.52967		-1.09209	0.127687	10.1103	4.55788
AMp07.491873.peg.6609	Transcriptional regulator%2C AraC family	OG0005171	-3.07801					0.306491		4.20528	6.14588
AMp07.491873.peg.324	Methyl-accepting chemotaxis protein	OG0000002	-0.573897	0.323193	79.1001	52.1504		0.34338	0.612493	39.9654	49.8079
AMp07.491873.peg.325	hypothetical protein	OG0005488
AMp07.491873.peg.326	Transcriptional regulator%2C LysR family	OG0002422	0.603697	0.335106	45.6284	68.2145		0.881911	0.184901	8.04792	15.7312
AMp07.491873.peg.327	hypothetical protein	OG0002423	0.719219					-0.495601		4.54405	2.78433
AMp07.491873.peg.4387	Small molecule metabolism	OG0004358	-3.07273	0.00331242				-1.01628		7.72596	3.70204
AMp07.491873.peg.329	hypothetical protein	OG0005645
AMp07.491873.peg.4373	hypothetical protein	OG0004854	-3.06095	6.61132e-09	60.9063	6.94284		-0.98898	0.407636	8.52513	4.01975
AMp07.491873.peg.331	Putrescine ABC transporter putrescine-binding protein PotF (TC 3.A.1.11.2)	OG0001193	-0.131098	0.742499	275.621	247.868		0.820516	0.0419984	550.422	952.627
AMp07.491873.peg.6618	hypothetical protein	OG0004939	-0.358197	0.717027	25.2835	19.2526		-4.00785	0.000385352	1326.66	80.4955
AMp07.491873.peg.5031	hypothetical protein	OG0000577	-3.05804	0.007909	16.6712	2.08798		0.778952		3.84913	7.47906
AMp07.491873.peg.334	Putrescine transport system permease protein PotI (TC 3.A.1.11.2)	OG0001196	0.382629	0.704959	18.1309	23.3894		0.905304	0.0296892	20.2995	38.7949
AMp07.491873.peg.335	AsmA family protein	OG0001197	0.23415	0.727783	47.4075	54.5233		-0.389055	0.649135	55.8826	41.8949
AMp07.491873.peg.336	Acetoacetyl-CoA synthetase (EC 6.2.1.16)	OG0000776	0.400584	0.42129	69.4844	90.4799		0.421392	0.491038	206.147	270.09
AMp07.491873.peg.337	VapC toxin protein	OG0004509	0.662812					0.365757	0.772742	7.43179	9.91982
AMp07.491873.peg.338	Ferric iron ABC transporter%2C permease protein	OG0003954	0.11374	0.916626	22.6692	24.3789		-0.103215	0.893617	19.1936	17.2429
AMp07.491873.peg.339	hypothetical protein	OG0005646	0.618022
AMp07.491873.peg.340	Cell-division control histidine kinase PdhS	OG0001198	0.531657	0.16287	128.54	182.578		-0.16415	0.728913	291.303	254.958
AMp07.491873.peg.6617	hypothetical protein	OG0010193	-0.313516					-3.99405	0.0144424	249.207	15.2394
AMp07.491873.peg.342	transcriptional regulator%2C LuxR family	OG0000251	0.722632	0.129601	49.1812	79.2783		0.075374	0.903882	111.361	114.78
AMp07.491873.peg.343	Oxidoreductase%2C short-chain dehydrogenase/reductase family	OG0002425	-0.864808	0.565918	13.3162	6.89349		2.8532	0.114561	15.3657	110.623
AMp07.491873.peg.344	Small molecule metabolism	OG0004165	0.527359	0.581977	16.4462	23.36		2.958		36.4329	281.798
AMp07.491873.peg.345	Transcriptional regulator%2C LysR family	OG0001200	0.44073	0.624934	17.9988	24.0486		1.14156	0.0774623	18.8668	40.5571
AMp07.491873.peg.6031	NnrU family protein%2C required for expression of nitric oxide and nitrite reductases (Nir and Nor)	OG0004147	-0.0467659	0.966322	26.7671	25.2603		-3.92036	0.0140011	720.585	46.4121
AMp07.491873.peg.347	FIG018993: membrane protein	OG0003790	-0.359638					0.523185	0.337819	20.9401	31.7327
AMp07.491873.peg.4636	MoxR-like ATPase in aerotolerance operon	OG0004058	-3.05351					-0.674134	0.072191	221.374	135.225
AMp07.491873.peg.349	Ferric iron ABC transporter%2C iron-binding protein	OG0000612	0.979516	0.0107565	107.838	208.386		0.589457	0.293375	150.058	221.487
AMp07.491873.peg.350	Iron-responsive repressor RirA	OG0002426	0.112292	0.839655	126.311	133.543		-0.0495692	0.94359	83.6353	80.5906
AMp07.491873.peg.5849	Lysine decarboxylase%2C inducible (EC 4.1.1.18)	OG0000313	-0.32519	0.479524	142.842	112.435		-3.91386	0.000648608	4052.24	262.259
AMp07.491873.peg.352	Dipeptide ABC transporter%2C permease protein DppB (TC 3.A.1.5.2)	OG0000454	0.00374167	0.996205	46.2516	45.5574		0.358633	0.36558	106.898	136.422
AMp07.491873.peg.4351	hypothetical protein	OG0003498	-3.03936	4.7151e-07	71.4947	8.47759		-0.109431	0.923143	7.46157	6.65707
AMp07.491873.peg.354	Dipeptide ABC transporter%2C ATP-binding protein DppD (TC 3.A.1.5.2)	OG0000006	0.201706	0.794665	34.0531	38.7043		0.170455	0.639252	106.333	117.84
AMp07.491873.peg.355	Dipeptide ABC transporter%2C ATP-binding protein DppF (TC 3.A.1.5.2)	OG0000009	0.0573718	0.93072	94.5941	97.0612		-0.159111	0.734347	126.139	109.534
AMp07.491873.peg.4353	hypothetical protein	OG0003869	-3.03123	1.26348e-08	85.7903	10.5206		-0.706791		4.3393	2.82213
AMp07.491873.peg.357	Putative transmembrane protein	OG0004510	-0.29053
AMp07.491873.peg.358	UPF0118 membrane protein SMc00793	OG0000780	-0.394071	0.66872	31.5093	23.6403		-0.155929	0.839903	28.5551	25.697
AMp07.491873.peg.359	Putative regulatory protein	OG0000174	0.223226	0.764764	46.1852	53.1616		0.335995	0.533738	338.071	418.738
AMp07.491873.peg.360	FIG01074855: hypothetical protein	OG0004511	0.0846064	0.904219	93.3233	97.2972		0.471686	0.272463	119.444	160.206
AMp07.491873.peg.5200	Pectin degradation protein	OG0002942	-3.02789					-0.724285	0.427361	9.40082	5.61877
AMp07.491873.peg.4544	Small molecule metabolism	OG0003486	-3.02661	0.000167382	30.1925	3.86333		-0.0559071		5.41858	5.35376
AMp07.491873.peg.5214	hypothetical protein	OG0004728	-3.02092	1.00388e-16	136.493	16.5993		-0.494167		5.95011	3.82004
AMp07.491873.peg.364	D-amino acid dehydrogenase (EC 1.4.99.6)	OG0002427	0.335972	0.623611	38.7542	47.6935		0.0790847	0.923143	71.0957	73.1181
AMp07.491873.peg.365	Ribose ABC transport system%2C periplasmic ribose-binding protein RbsB (TC 3.A.1.2.1)	OG0005233	0.0355988					-0.61433		200.125	130.133
AMp07.491873.peg.366	ABC transporter%2C permease protein (cluster 2%2C ribose/xylose/arabinose/galactose)	OG0005234	0.000827344	0.999671	8.32021	8.07755		-1.11167		193.908	89.301
AMp07.491873.peg.367	Fructose ABC transporter%2C ATP-binding component FrcA	OG0003957	-0.108769					-1.05529		214.493	102.746
AMp07.491873.peg.368	Uncharacterized deacetylase	OG0004166	-0.201771	0.92666				-1.41592		680.37	253.754
AMp07.491873.peg.4655	hypothetical protein	OG0003703	-2.9993	0.00179462
AMp07.491873.peg.5542	hypothetical protein	OG0004178	-2.99837					0.451203		4.13199	5.3288
AMp07.491873.peg.5922	Flp pilus assembly protein RcpC/CpaB	OG0004139	-2.99783					-0.700828		4.05595	2.3907
AMp07.491873.peg.372	hypothetical protein	OG0005648
AMp07.491873.peg.373	Putative transmembrane protein	OG0004514	-0.927637	0.323662	20.9038	10.999		-0.909377	0.127601	92.8926	48.9062
AMp07.491873.peg.374	hypothetical protein	OG0003602	0.0571247	0.967786	10.5555	10.8468		0.443701	0.401785	34.4861	46.7369
AMp07.491873.peg.6289	hypothetical protein	OG0005571	-2.99525					-0.772882		5.9996	3.80097
AMp07.491873.peg.376	hypothetical protein	OG0000399	-0.0447272					0.473688	0.502144	8.68252	12.0378
AMp07.491873.peg.377	hypothetical protein	OG0001203	0.033286	0.967786	49.1846	49.1661		0.583442	0.648558	6.62822	10.441
AMp07.491873.peg.378	FOG: WD40-like repeat	OG0002429	-0.639688	0.837554	27.3286	17.2006		0.373277	0.687227	13.0435	16.929
AMp07.491873.peg.3063	hypothetical protein	OG0004668	-2.99294	0.00627779	21.8463	2.7051
AMp07.491873.peg.4376	UPF0391 membrane protein RPC_2356	OG0005138	-2.97609	0.0191572				0.363806		3.4523	3.85491
AMp07.491873.peg.381	hypothetical protein	OG0005235	0.0157432					0.313422	0.638798	31.9898	37.3701
AMp07.491873.peg.4064	hypothetical protein	OG0005781	-2.97219	0.00518686				-0.448547	0.634832	23.2726	16.9692
AMp07.491873.peg.7064	Phage protein	OG0000171	-2.96379					-2.13399		5.18631	1.11051
AMp07.491873.peg.384	COGs COG3558	OG0003604	0.40408					0.0470206	0.965209	7.3139	7.64379
AMp07.491873.peg.385	Tripartite tricarboxylate transporter TctC family	OG0000088	-0.133958					0.684036	0.200589	14.3255	20.9024
AMp07.491873.peg.386	TctB citrate transporter	OG0000252						0.328492		2.90504	4.06948
AMp07.491873.peg.387	Tripartite tricarboxylate transporter TctA family	OG0000089	-0.757507	0.615809				0.204533	0.74062	19.1719	21.5594
AMp07.491873.peg.388	Transcriptional regulator%2C GntR family	OG0004167	-0.888911	0.532269				0.790944	0.1422	35.5164	61.038
AMp07.491873.peg.480	HYPOTHETICAL TRANSMEMBRANE SIGNAL PEPTIDE PROTEIN	OG0002437	-2.95599	4.38411e-37	3177.82	403.763		-1.58068	0.075329	245.255	81.1517
AMp07.491873.peg.390	Transcriptional regulator%2C LysR family	OG0000215	0.648787	0.584189	10.1533	15.7767		0.100383	0.880506	53.3073	55.1144
AMp07.491873.peg.391	hypothetical protein	OG0003168						0.656798	0.428762	4.66401	7.67292
AMp07.491873.peg.392	Oxidoreductase%2C short-chain dehydrogenase/reductase family	OG0010147
AMp07.491873.peg.6676	hypothetical protein	OG0003755	-2.94794	1.28676e-05	58.6135	7.67024		-0.610782	0.363901	16.3389	10.8832
AMp07.491873.peg.394	Transcriptional regulator%2C MarR family	OG0001204	0.997797	0.568464	6.98846	13.531		0.384999	0.537268	37.4838	49.1446
AMp07.491873.peg.395	hypothetical protein	OG0003958						0.344652	0.685147	27.4784	33.5135
AMp07.491873.peg.396	hypothetical protein	OG0006206						0.341774		3.2889	3.61233
AMp07.491873.peg.397	Oxidoreductase%2C GMC family	OG0003606	0.296955	0.842359	12.5508	15.2614		0.506593	0.298682	34.8316	50.0726
AMp07.491873.peg.5729	hypothetical protein	OG0004960	-2.94281	2.74074e-07	83.0974	11.0917		-0.540117	0.599855	11.5397	8.10301
AMp07.491873.peg.399	hypothetical protein	OG0005255	-0.21019	0.863587	20.3983	17.7117		-0.0908832	0.882142	35.7297	33.686
AMp07.491873.peg.400	hypothetical protein		0.537334					-0.0502275		2.07444	2.12714
AMp07.491873.peg.401	hypothetical protein							-0.644352		3.28291	2.25509
AMp07.491873.peg.1629	hypothetical protein	OG0002615	-2.93494	0.000122231	42.2782	5.39132		-0.566327	0.537104	20.7261	14.0739
AMp07.491873.peg.403	hypothetical protein		0.317388	0.786236	14.2662	17.4651		0.437429	0.607785	213.427	283.025
AMp07.491873.peg.404	hypothetical protein		0.735028					0.153329	0.774552	48.2734	54.6034
AMp07.491873.peg.405	hypothetical protein
AMp07.491873.peg.406	hypothetical protein	OG0006839	-0.688159					0.801785		2.27527	4.15749
AMp07.491873.peg.407	hypothetical protein
AMp07.491873.peg.408	hypothetical protein	OG0010148
AMp07.491873.peg.409	hypothetical protein							0.220486		5.25194	6.02209
AMp07.491873.peg.410	hypothetical protein		0.129028	0.904766	24.0701	25.6718		0.542509	0.285472	169.654	241.684
AMp07.491873.peg.411	hypothetical protein	OG0005649	0.228449	0.783513	39.3595	45.4707		0.117337	0.925482	21.1594	23.0834
AMp07.491873.peg.412	Exopolyphosphatase (EC 3.6.1.11)	OG0001205	0.73865	0.267386	24.0598	39.2239		-0.179087	0.86133	40.8864	36.1164
AMp07.491873.peg.413	23S rRNA (uridine(2552)-2'-O)-methyltransferase (EC 2.1.1.166)	OG0001206	0.444699	0.720497	12.427	16.4916		-0.279049	0.745059	25.8158	21.1853
AMp07.491873.peg.414	Lactoylglutathione lyase and related lyases	OG0002430	0.0349882	0.98603	7.19365	7.31017		-0.828787	0.489747	9.38993	4.97633
AMp07.491873.peg.415	Mobile element protein	OG0000004	0.570084					-0.404513	0.649298	10.1424	6.93266
AMp07.491873.peg.416	Transposase and inactivated derivative	OG0005236	-0.737324	0.147063	66.9974	39.3925		-0.292154	0.676823	18.9179	15.0555
AMp07.491873.peg.417	Uncharacterized MFS-type transporter	OG0000613	-0.733428	0.162437	78.1589	46.4524		-0.106304	0.911433	39.2477	36.9688
AMp07.491873.peg.418	MBL-fold metallo-hydrolase superfamily	OG0000022	0.0849269	0.941172	28.3013	29.9248		-0.707304	0.24191	70.4374	42.9907
AMp07.491873.peg.419	Inosine-5'-monophosphate dehydrogenase (EC 1.1.1.205) / CBS domain	OG0001207	0.567773	0.334612	54.8255	80.0976		0.338441	0.582533	225.134	280.66
AMp07.491873.peg.420	Putative transmembrane protein	OG0001208	0.465124					0.0742345	0.903226	40.276	40.2545
AMp07.491873.peg.421	Dienelactone hydrolase family protein	OG0000520	0.436825	0.589108	33.4785	44.5836		0.561202	0.316364	35.1635	51.6292
AMp07.491873.peg.422	Hydrogen peroxide-inducible genes activator > OxyR	OG0001209	-0.373631	0.528523	56.3126	42.5819		-0.596328	0.243085	28.0668	18.1846
AMp07.491873.peg.4372	hypothetical protein	OG0004360	-2.92809	0.000511356	33.6351	4.38507		-0.302917	0.811072	14.4094	12.0055
AMp07.491873.peg.6037	Nitric-oxide reductase subunit B (EC 1.7.99.7)	OG0003929	-1.11398	0.424928	14.8059	6.76644		-3.75621	4.56826e-05	538.879	38.9692
AMp07.491873.peg.6171	Phage endolysin	OG0000323	-2.92088					-0.474549		3.02176	2.69531
AMp07.491873.peg.6505	NAD(P)H dehydrogenase (quinone)%2C Type IV (EC 1.6.5.2)	OG0009268	-2.91136					-0.38292	0.679018	8.2129	5.99286
AMp07.491873.peg.427	hypothetical protein	OG0002432	0.694875	0.146505	51.7407	81.8332		0.257892	0.667915	234.655	276.566
AMp07.491873.peg.428	Glutamate--cysteine ligase (EC 6.3.2.2)	OG0001211	-0.0882872	0.904219	72.9201	67.4159		-0.128966	0.792665	370.271	332.133
AMp07.491873.peg.429	16S rRNA (uracil(1498)-N(3))-methyltransferase (EC 2.1.1.193)	OG0001212	-0.842833	0.332057	24.5735	13.4692		-0.199607	0.74062	33.0022	29.4489
AMp07.491873.peg.430	Probable low-affinity inorganic phosphate transporter	OG0003169	-0.55804	0.444786	54.3693	36.402		0.28845	0.504333	68.7174	82.7347
AMp07.491873.peg.431	NUDIX hydrolase	OG0001213	-0.279044	0.618637	71.39	57.8944		0.585731	0.352061	77.8074	113.923
AMp07.491873.peg.432	Glycolate utilization operon transcriptional activator GlcC	OG0004168	0.683753	0.608087	9.41666	14.8672		0.0619744	0.922026	28.8262	28.8684
AMp07.491873.peg.5842	hypothetical protein	OG0005850	1.21265					-3.73053	2.39397e-06	30.3949	2.18209
AMp07.491873.peg.434	Transcriptional regulator%2C LysR family%2C in glycolate utilization operon	OG0000316	0.854391	0.571966				-0.114382	0.859595	26.4321	22.7845
AMp07.491873.peg.435	Glycolate dehydrogenase (EC 1.1.99.14)%2C subunit GlcD	OG0001214	-0.111519	0.907296	32.0804	29.4687		0.313005	0.502128	119.806	147.202
AMp07.491873.peg.436	Glycolate dehydrogenase (EC 1.1.99.14)%2C FAD-binding subunit GlcE	OG0001215	0.0996477	0.939954	18.135	18.69		-0.0892766	0.898461	28.7051	27.0064
AMp07.491873.peg.437	Glycolate dehydrogenase (EC 1.1.99.14)%2C iron-sulfur subunit GlcF	OG0001216	0.263375	0.810127	23.1733	27.5536		-0.0949866	0.871492	106.1	97.948
AMp07.491873.peg.4362	Oxidoreductase%2C short-chain dehydrogenase/reductase family	OG0000585	-2.90922	4.08242e-09	129.477	17.2359		-0.696029	0.465426	10.3655	6.36034
AMp07.491873.peg.439	L%2CD-transpeptidase	OG0000781	-0.439914					0.0595624	0.930112	161.901	163.982
AMp07.491873.peg.440	DNA-3-methyladenine glycosylase (EC 3.2.2.20)	OG0001217	0.876682	0.382479	15.0207	27.3009		0.92123	0.047328	21.9884	41.0695
AMp07.491873.peg.6236	hypothetical protein	OG0005368	0.46984	0.0973326	1460.78	1992.01		-3.68583	0.0456501	11956.4	905.001
AMp07.491873.peg.442	hypothetical protein	OG0000400	-0.302701	0.712344	42.5539	34.0369		0.103949	0.901395	44.0685	46.8217
AMp07.491873.peg.2144	hypothetical protein	OG0004601	-2.90673	3.86545e-18	439.71	58.019		-0.634386	0.646076	12.7068	8.50441
AMp07.491873.peg.444	hypothetical protein	OG0003172	-0.423159	0.851575				0.537341		4.77425	6.83475
AMp07.491873.peg.445	hypothetical protein	OG0005651
AMp07.491873.peg.446	Histidyl-tRNA synthetase (EC 6.1.1.21)	OG0001218	0.681825	0.0262204	167.552	264.781		-0.276591	0.767932	88.9478	72.0891
AMp07.491873.peg.447	ATP phosphoribosyltransferase regulatory subunit (EC 2.4.2.17)	OG0001219	0.917396	0.026808	71.505	132.331		0.0939017	0.933769	22.7735	24.2077
AMp07.491873.peg.6901	hypothetical protein	OG0000733	-2.89911	1.02619e-08	70.3154	9.38898		-0.201352	0.757795	97.2702	82.2843
AMp07.491873.peg.449	Glutathione S-transferase (EC 2.5.1.18)	OG0001221	0.966348	0.0157743	66.3209	127.912		-0.265271	0.694483	334.709	272.028
AMp07.491873.peg.5856	hypothetical protein	OG0004443	-0.664617	0.394442	33.2028	20.7252		-3.66262	0.000639212	500.754	38.6385
AMp07.491873.peg.6046	NnrS protein involved in response to NO	OG0003932	-0.970578	0.471825				-3.55847	0.000306548	135.807	11.292
AMp07.491873.peg.3213	hypothetical protein		0.671767	0.0679875	153.762	240.636		-3.49704	0.00106936	71.3979	6.16787
AMp07.491873.peg.453	HAD superfamily protein involved in N-acetyl-glucosamine catabolism	OG0000783	0.472261	0.469956	47.0881	63.6528		0.599788	0.131257	73.0528	109.616
AMp07.491873.peg.454	FMN adenylyltransferase (EC 2.7.7.2) / Riboflavin kinase (EC 2.7.1.26)	OG0000784	0.797525	0.186229	27.6816	47.3322		0.511978	0.143937	55.6873	78.0387
AMp07.491873.peg.455	hypothetical protein	OG0008357	0.805209	0.567186				-0.575801	0.247464	26.1368	16.6909
AMp07.491873.peg.5821	hypothetical protein	OG0000752	-2.87771					0.369752	0.518792	16.1989	22.532
AMp07.491873.peg.457	Putative transmembrane protein	OG0002434	0.546981	0.223815	81.5105	117.474		-0.90904	0.135893	179.127	93.8347
AMp07.491873.peg.458	Small molecule metabolism	OG0003792	0.659255	0.379224	20.1808	31.2262		-0.74189	0.530419	27.7432	16.3131
AMp07.491873.peg.459	tRNA-specific adenosine-34 deaminase (EC 3.5.4.33)	OG0001223	-0.022945	0.982928	25.3437	24.467		-0.189092	0.875649	27.2198	23.6601
AMp07.491873.peg.460	LSU rRNA pseudouridine(2605) synthase (EC 5.4.99.22) / Transcription termination factor rho-like domain	OG0001224	0.982882	0.00714257	81.5406	158.041		0.0606189	0.959848	93.9911	96.9939
AMp07.491873.peg.5672	Periplasmic aromatic aldehyde oxidoreductase%2C iron-sulfur subunit YagT	OG0000109	-2.87081	0.00907794				-1.06649		6.47614	3.2107
AMp07.491873.peg.462	Serine protease	OG0001226	-0.23831	0.790298	32.0476	26.6903		0.209668	0.776701	72.544	81.4936
AMp07.491873.peg.463	Outer membrane protein	OG0000521	0.232729	0.744478	46.4752	53.5162		0.458207	0.322095	68.8082	91.6113
AMp07.491873.peg.5187	Inner membrane protein YihY%2C formerly thought to be RNase BN	OG0000191	-2.86673	0.00222117	30.1666	4.13823		-0.304904	0.691714	12.7863	9.7941
AMp07.491873.peg.465	Inner membrane protein%2C KefB/KefC family	OG0000317	0.375991	0.532861	62.2011	79.0301		0.775744	0.0180049	83.7045	143.423
AMp07.491873.peg.4014	hypothetical protein	OG0004891	-2.86602	0.00271324	22.0789	3.21645		-0.535553	0.518844	23.18	15.7389
AMp07.491873.peg.467	hypothetical protein	OG0005652
AMp07.491873.peg.468	FIG043197: Inositol monophosphatase family protein	OG0001228	0.947783	0.276972	13.771	26.1608		-0.429911	0.578788	34.8942	25.7971
AMp07.491873.peg.469	Uncharacterized protein%2C Bsl7517 homolog	OG0001229	0.680607	0.198515	49.5341	77.8939		-0.105929	0.87721	51.59	47.6984
AMp07.491873.peg.6463	MBL-fold metallo-hydrolase superfamily	OG0000022	-2.86404	0.00905036				0.170657	0.752768	37.8986	42.2659
AMp07.491873.peg.6030	Flavin prenyltransferase UbiX	OG0000194	0.17722	0.934525				-3.49602	0.000396726	101.608	8.79749
AMp07.491873.peg.472	Tetraacyldisaccharide 4'-kinase (EC 2.7.1.130)	OG0001231	0.660958	0.315921	30.6666	47.4058		-0.422242	0.638798	52.7777	39.0587
AMp07.491873.peg.473	hypothetical protein	OG0001232	-0.648692	0.473976	25.9292	16.5435		0.150311	0.813268	43.4659	49.3026
AMp07.491873.peg.474	DNA mismatch repair protein MutL	OG0000785	-0.484802	0.166158	363.479	256.075		0.900138	0.0203182	58.5325	108.928
AMp07.491873.peg.475	hypothetical protein	OG0005653						-0.509612	0.527115	7.82372	5.0833
AMp07.491873.peg.6985	hypothetical protein	OG0006937	-2.85259					-0.00789582		2.88009	3.10396
AMp07.491873.peg.477	hypothetical protein	OG0002436	0.496777					-0.0627708	0.934583	14.5687	14.4496
AMp07.491873.peg.478	Transcriptional regulator%2C LysR family	OG0000291	-0.0763996	0.958041	13.9065	13.2869		-0.799476	0.237254	18.7912	10.8119
AMp07.491873.peg.479	trimethylamine methyltransferase MttB	OG0004515	0.45539	0.345124	59.0814	79.507		0.535303	0.384355	15.4046	23.5648
AMp07.491873.peg.5190	putative membrane protein	OG0003443	-2.85087	0.00276486	24.6084	3.34108		-0.096961		4.91268	4.55485
AMp07.491873.peg.481	hypothetical protein	OG0006460	-0.0754196	0.963431	8.66973	8.0166		-0.0560531	0.961206	8.66356	7.58895
AMp07.491873.peg.482	Galactonate dehydratase (EC 4.2.1.6)	OG0004516	-0.329385	0.459226	126.534	99.293		0.279644	0.5049	84.8881	100.565
AMp07.491873.peg.483	1%2C4-lactonase (EC 3.1.1.25)	OG0001233	-0.398473	0.566446	54.1641	40.0235		0.243976	0.679018	139.675	162.444
AMp07.491873.peg.484	2-dehydro-3-deoxyphosphogalactonate aldolase (EC 4.1.2.21)	OG0001234	0.000684845	0.999659	27.581	26.8709		0.137959	0.863996	106.414	114.655
AMp07.491873.peg.485	2-dehydro-3-deoxygalactonokinase (EC 2.7.1.58)	OG0001235	-0.737695	0.170559	55.4678	32.6513		0.315843	0.483081	40.9067	51.0058
AMp07.491873.peg.486	Oxidoreductase%2C short-chain dehydrogenase/reductase family	OG0000614	-0.421637	0.604753	43.1346	31.5542		0.214928	0.634832	77.8715	90.8766
AMp07.491873.peg.487	D-galactonate regulator%2C IclR family	OG0003174	-0.0357946	0.972616	23.159	22.2798		0.11834	0.862689	46.2455	49.1576
AMp07.491873.peg.488	Acyl-homoserine lactone-binding transcriptional activator%2C LuxR family	OG0000131	-0.180853	0.801405	50.5991	43.8844		0.24218	0.620994	108.737	124.158
AMp07.491873.peg.489	Acyl-homoserine lactone-binding transcriptional activator%2C LuxR family	OG0000131	0.604	0.604286	14.4386	21.2239		0.275572	0.489539	60.0765	71.841
AMp07.491873.peg.490	[4Fe-4S] cluster assembly scaffold protein Mrp (ApbC)	OG0002438	-0.263105	0.54287	146.889	120.618		-0.34669	0.514083	116.478	89.9466
AMp07.491873.peg.491	hypothetical protein	OG0005931	0.560032	0.615809	13.8948	20.2296		-0.699582	0.190227	25.3337	15.4228
AMp07.491873.peg.492	Magnesium and cobalt transport protein CorA	OG0000786	0.244089	0.676488	62.63	72.7196		-0.688317	0.331938	99.8654	60.9969
AMp07.491873.peg.3198	hypothetical protein	OG0005532	-0.482187	0.449197	50.595	35.8024		-3.43199	6.41908e-05	108.615	9.80422
AMp07.491873.peg.494	Cell wall hydrolyses involved in spore germination	OG0002439	-0.381347	0.803786	13.8743	10.1639		0.408486	0.485038	281.005	365.021
AMp07.491873.peg.495	ATP synthase protein I	OG0002440	0.400712	0.203801	375.011	487.57		-0.81011		76.265	42.7928
AMp07.491873.peg.4386	hypothetical protein	OG0004853	-2.84867	0.00644373
AMp07.491873.peg.3625	Small molecule metabolism	OG0003385	-2.84848	0.0310848				0.585634		5.7086	6.94779
AMp07.491873.peg.5847	Lysine/cadaverine antiporter membrane protein CadB	OG0004440	-0.178882	0.837554	54.7708	47.7516		-3.37155	0.00475607	1001.33	94.4348
AMp07.491873.peg.1990	hypothetical protein	OG0000172	-2.82792
AMp07.491873.peg.500	Ribonuclease HII (EC 3.1.26.4)	OG0002445	0.748796	0.142047	64.2196	105.44		0.734982	0.0339797	83.5517	137.115
AMp07.491873.peg.501	Radical SAM domain protein	OG0002446	-0.659677	0.31535	42.9444	26.7648		0.565836	0.426654	62.7112	92.8337
AMp07.491873.peg.502	FIG046685: Glycosyltransferase	OG0001236	0.637782	0.355537	27.4579	41.6964		-0.36898	0.513003	34.1857	27.1307
AMp07.491873.peg.503	hypothetical protein	OG0004517	-0.484589	0.561512	29.1002	20.4132		0.29338	0.700732	19.0769	22.3768
AMp07.491873.peg.4528	CELL PROCESSES%3B Adaptation%3B osmotic adaptation	OG0004826	-2.82605	0.00299316	36.2932	5.00218		-0.368969		4.40562	3.01291
AMp07.491873.peg.505	Molybdenum cofactor biosynthesis protein MoaB	OG0001237	-0.325684	0.598671	63.3291	49.4076		-0.25073	0.611915	47.8592	39.5227
AMp07.491873.peg.506	4-diphosphocytidyl-2-C-methyl-D-erythritol kinase (EC 2.7.1.148)	OG0001238	0.389963	0.627139	50.6251	64.9924		-0.223922	0.749353	99.0172	82.7349
AMp07.491873.peg.507	Tetratricopeptide repeat family protein	OG0001239	0.267325	0.489325	342.581	404.759		-0.23265	0.557439	587.054	490.211
AMp07.491873.peg.4379	Protein-L-isoaspartate O-methyltransferase (EC 2.1.1.77) / Erythromycin esterase homolog	OG0000501	-2.825	1.64804e-06	99.43	13.747		0.0211106	0.985837	11.0181	10.9742
AMp07.491873.peg.509	hypothetical protein	OG0001241	0.0894603					-0.147227	0.787175	34.7444	30.143
AMp07.491873.peg.6937	hypothetical protein	OG0005803	-2.82224
AMp07.491873.peg.511	macromolecule metabolism%3B macromolecule degradation%3B degradation of proteins%2C peptides%2C glycopeptides	OG0000788	0.658739	0.242746	53.3132	82.7556		-0.052749	0.958247	217.511	204.765
AMp07.491873.peg.3986	Uracil-DNA glycosylase%2C putative family 6 (EC 3.2.2.27)	OG0000441	-2.81848	5.55347e-05	37.7248	5.48861		-0.293156		3.38874	2.46268
AMp07.491873.peg.513	Glycyl-tRNA synthetase alpha chain (EC 6.1.1.14)	OG0001242	0.462911	0.394217	56.4706	76.1503		-0.091748	0.82674	221.098	202.177
AMp07.491873.peg.2117	ABC-type sugar transport systems%2C ATPase components	OG0002652	-2.80764	3.1231e-06	44.324	6.18828		0.961327	0.148082	7.30142	14.297
AMp07.491873.peg.515	putative membrane protein	OG0002448	0.963036	0.087089	33.0004	62.991		-0.250457	0.679658	102.174	83.9193
AMp07.491873.peg.516	Glycyl-tRNA synthetase beta chain (EC 6.1.1.14)	OG0000790	0.913264	0.0104193	104.84	193.371		-0.696828	0.225757	347.345	210.047
AMp07.491873.peg.517	Uncharacterized protein YbbK	OG0001243	0.420069	0.678414	15.847	20.8597		-0.434814	0.57747	13.2109	9.19872
AMp07.491873.peg.6056	Mobile element protein	OG0005204	1.06954	0.283387	10.0049	20.3762		-3.35571	0.00229718	43.1498	4.13343
AMp07.491873.peg.4759	hypothetical protein	OG0000038	-2.79169	1.50276e-09	266.324	37.9559		-0.429263	0.186739	60.66	44.4065
AMp07.491873.peg.4017	hypothetical protein	OG0001057	-2.78707	4.13526e-10	263.926	37.8376		-0.688569		6.71233	4.33404
AMp07.491873.peg.521	Phosphoribosylamine--glycine ligase (EC 6.3.4.13)	OG0001244	-0.176761	0.786804	74.8135	65.1954		-0.199005	0.835866	82.3233	70.5359
AMp07.491873.peg.4075	Transcriptional regulator%2C LacI family	OG0003057	-2.78537	0.0449305				0.458118	0.459281	7.81772	11.0492
AMp07.491873.peg.523	Predicted polyamine sensor NspS%2C involved in biofilm formation	OG0004169	-0.299127	0.763707	27.1966	21.7018		0.614148	0.0667112	126.995	189.192
AMp07.491873.peg.4295	probable iron-sulfur binding protein YPO1417	OG0003020	-2.77803					-0.509931	0.610173	8.84867	5.5487
AMp07.491873.peg.525	Transcriptional regulator%2C AraC family	OG0000791	-0.00619149	0.99598	15.4735	15.3541		0.189855	0.729964	45.9772	51.9062
AMp07.491873.peg.526	Outer membrane protein V	OG0002449	0.63115	0.48468	18.1486	27.4812		-0.397424	0.488647	55.1356	40.4394
AMp07.491873.peg.527	4-hydroxybenzoate polyprenyltransferase (EC 2.5.1.39)	OG0001246	-0.456561	0.75511	13.6999	9.70435		0.905205	0.0184534	38.5236	72.3429
AMp07.491873.peg.528	hypothetical protein	OG0005654	-0.29759	0.796632	20.0242	15.9376		0.182054	0.798255	58.4671	64.8129
AMp07.491873.peg.529	hypothetical protein	OG0001247	-0.205739	0.728047	121.19	103.968		0.502612	0.258483	119.601	165.081
AMp07.491873.peg.763	hypothetical protein	OG0001324	-2.77129	5.39163e-10	137.452	19.3281		0.274291	0.678142	15.6213	17.5746
AMp07.491873.peg.531	D-2-hydroxyglutarate dehydrogenase (EC 1.1.99.2)	OG0001249	-0.127584	0.887406	36.6126	32.6828		-0.0304912	0.974718	63.53	61.1736
AMp07.491873.peg.6652	hypothetical protein	OG0006877	-2.77127
AMp07.491873.peg.4530	probable nutrient deprivation-induced protein	OG0003488	-2.76815	0.12971	47.086	6.74897		0.298165		5.38713	6.16787
AMp07.491873.peg.534	hypothetical protein	OG0006208	-0.782045	0.627298	8.98437	5.1462		0.559671	0.571652	258.955	372.443
AMp07.491873.peg.361	Lipoprotein%2C VirB7-like	OG0003956	-2.76355	9.94031e-21	228.756	32.9981		-0.863687	0.56718	12.7732	7.08828
AMp07.491873.peg.536	Flavodoxin reductases (ferredoxin-NADPH reductases) family 1	OG0000124	-0.356488	0.720497	24.0495	18.4731		0.50945	0.613748	320.27	444.838
AMp07.491873.peg.537	hypothetical protein	OG0003177	0.423591	0.512584	50.4308	66.3396		0.7218	0.103736	164.198	265.564
AMp07.491873.peg.3979	CBS domain protein	OG0003524	-2.7631	3.72352e-08	165.208	24.0381		-0.719196	0.426654	38.7401	23.659
AMp07.491873.peg.4354	hypothetical protein	OG0004859	-2.763	0.00119721	25.3758	3.6833
AMp07.491873.peg.540	3-methylmercaptopropionyl-CoA dehydrogenase (DmdC)	OG0002450	-0.332331	0.464821	133.952	104.855		-0.811482	0.0641846	66.9104	37.6942
AMp07.491873.peg.341	Methyl-accepting chemotaxis protein	OG0000777	0.412732	0.341792	110.244	143.869		-3.34869	1.1697e-05	1821.83	176.956
AMp07.491873.peg.542	hypothetical protein	OG0005932
AMp07.491873.peg.3889	hypothetical protein	OG0004024	-2.74428					1.56848	0.0620234	82.4232	242.083
AMp07.491873.peg.544	Methyl-accepting chemotaxis sensor/transducer protein	OG0000002	0.0347935	0.979132	13.0521	12.9232		0.728122	0.409344	10.359	18.7233
AMp07.491873.peg.2047	hypothetical protein	OG0004214	-2.73921	3.4944e-12	171.857	25.5572		0.83885	0.19873	8.09135	14.2002
AMp07.491873.peg.546	RNA binding methyltransferase FtsJ like	OG0001251	0.386496	0.789006	10.47	13.2918		0.276044	0.643351	33.6385	38.4483
AMp07.491873.peg.547	1-deoxy-D-xylulose 5-phosphate synthase (EC 2.2.1.7)	OG0000794	0.299561	0.50136	128.351	155.004		-0.882995	0.0202627	409.508	218.161
AMp07.491873.peg.548	Pirin	OG0000456	0.708651	0.32666	25.5236	40.7778		0.535965	0.232899	45.1462	65.4188
AMp07.491873.peg.549	Death on curing protein%2C Doc toxin	OG0004520	0.193236	0.930386				0.864529	0.262701	4.84429	9.97188
AMp07.491873.peg.550	Exodeoxyribonuclease VII small subunit (EC 3.1.11.6)	OG0001252	-0.266544	0.878169	8.8462	7.35276		0.381953	0.638396	21.6438	27.2849
AMp07.491873.peg.551	Acetylspermidine deacetylase (EC 3.5.1.48)%3B Deacetylases%2C including yeast histone deacetylase and acetoin utilization protein	OG0001253	-0.0712542	0.937165	55.4364	51.5697		0.387321	0.48857	115.76	148.427
AMp07.491873.peg.552	Putative oxidoreductase SMc00968	OG0003178	-0.018403	0.993565	8.90981	8.66227		-0.150421	0.905187	8.52678	8.09317
AMp07.491873.peg.553	hypothetical protein	OG0000292	0.252366					-0.0920149	0.915239	17.9151	15.4573
AMp07.491873.peg.4008	hypothetical protein	OG0000728	-2.73788
AMp07.491873.peg.555	hypothetical protein	OG0002452	0.749113	0.522478	14.6814	23.9358		-0.0930194	0.915773	40.6321	36.8133
AMp07.491873.peg.556	Substrate-specific component BioY of biotin ECF transporter	OG0000795	-0.280656	0.884105	11.4324	9.17624		-0.0486414	0.951317	38.2656	36.1206
AMp07.491873.peg.557	Transmembrane component BioN of energizing module of biotin ECF transporter	OG0003180	-0.801564					-1.0319		7.7634	3.56553
AMp07.491873.peg.558	ATPase component BioM of energizing module of biotin ECF transporter	OG0003181	0.904919	0.304888	13.5173	24.8239		-0.0108063	0.990886	45.1717	45.4304
AMp07.491873.peg.559	hypothetical protein	OG0001254	-0.556859	0.545092	23.6378	16.0559		0.853729	0.242128	63.674	113.043
AMp07.491873.peg.560	TldD protein%2C part of TldE/TldD proteolytic complex	OG0001255	0.158813	0.767104	95.0503	104.762		0.255021	0.576404	94.0828	110.789
AMp07.491873.peg.561	D-alanyl-D-alanine carboxypeptidase (EC 3.4.16.4)	OG0000457	0.319244	0.624922	52.5088	63.969		-0.120632	0.879212	110.67	100.96
AMp07.491873.peg.562	polysaccharide deacetylase domain protein	OG0000796	-0.750753	0.238579	49.4212	29.2431		0.597478	0.0669343	55.7726	82.7808
AMp07.491873.peg.563	hypothetical protein	OG0005237	-0.395585	0.442577	99.7269	74.3996		0.0553172	0.93279	43.0638	41.6638
AMp07.491873.peg.564	Pyridoxamine 5'-phosphate oxidase (EC 1.4.3.5)	OG0001256	0.764995	0.147543	39.257	65.5339		-0.0581039	0.932688	197.963	186.056
AMp07.491873.peg.3065	hypothetical protein	OG0000952	-2.73219	0.124887	58.9836	8.7324		0.247562	0.677828	19.8575	22.493
AMp07.491873.peg.566	DnaJ-class molecular chaperone CbpA	OG0003182	-0.664773	0.58186	21.005	12.8917		0.354197	0.298767	106.828	131.593
AMp07.491873.peg.567	Enoyl-[acyl-carrier-protein] reductase [NADH] (EC 1.3.1.9)	OG0001258	0.502917	0.138666	151.922	211.471		0.10003	0.901101	922.484	970.032
AMp07.491873.peg.568	Phosphoglycerate mutase family (Rhiz)	OG0001259	0.666889	0.304888	59.5972	92.4304		-0.670013	0.100455	268.914	165.872
AMp07.491873.peg.569	hypothetical protein	OG0002453	-0.655233	0.301542	50.5601	31.6785		-0.190306	0.671689	245.051	210.601
AMp07.491873.peg.570	FIG01076301: hypothetical protein	OG0005490	-3.23016e-05
AMp07.491873.peg.1575	hypothetical protein	OG0005685	-2.73193
AMp07.491873.peg.572	3%2C4-dihydroxy-2-butanone 4-phosphate synthase (EC 4.1.99.12) / GTP cyclohydrolase II (EC 3.5.4.25)	OG0000797	0.734874	0.10612	70.7437	115.143		-0.474084	0.306512	102.031	72.5974
AMp07.491873.peg.573	Signal recognition particle GTPase	OG0001261	-0.144682	0.870965	38.2125	33.7462		0.0453777	0.94977	106.15	108.065
AMp07.491873.peg.574	Cytochrome c oxidase polypeptide II (EC 1.9.3.1)	OG0001262	0.688318	0.0544561	106.285	168.846		-0.236281	0.754304	1302.22	1084.42
AMp07.491873.peg.575	Cytochrome c oxidase polypeptide I (EC 1.9.3.1)	OG0000615	0.0453815	0.922385	375.383	381.401		-0.367807	0.569554	1844.27	1402.27
AMp07.491873.peg.576	Heme O synthase%2C protoheme IX farnesyltransferase%2C COX10-CtaB	OG0000616	0.19956	0.75454	62.1437	70.1648		-0.491273	0.326103	315.155	220.856
AMp07.491873.peg.577	Cytochrome oxidase locus protein CoxF	OG0001263
AMp07.491873.peg.578	Cytochrome oxidase biogenesis protein Cox11-CtaG%2C copper delivery to Cox1	OG0001264	0.734723	0.42357	22.0009	36.162		-0.654264	0.118266	114.336	72.0492
AMp07.491873.peg.579	Cytochrome c oxidase polypeptide III (EC 1.9.3.1)	OG0001265	0.60147	0.131993	83.4777	124.476		-0.450875	0.314958	689.438	495.821
AMp07.491873.peg.5104	hypothetical protein	OG0003982	-2.72887	0.022469	17.4913	2.74284		-0.388488		5.10427	4.04275
AMp07.491873.peg.6052	Nitrate/nitrite sensor protein	OG0000601	0.461136	0.337469	61.7326	83.3553		-3.31174	2.08796e-05	765.651	75.5074
AMp07.491873.peg.5840	Ornithine carbamoyltransferase (EC 2.1.3.3)	OG0004416	-0.563152	0.277105	67.0972	44.9741		-3.24859	6.54561e-05	1089.67	111.966
AMp07.491873.peg.583	4-hydroxy-3-methylbut-2-enyl diphosphate reductase (EC 1.17.7.4)	OG0001267	0.202001	0.728047	68.4652	77.4931		-0.474564	0.155342	222.925	158.732
AMp07.491873.peg.584	Homoserine kinase (EC 2.7.1.39)	OG0001268	-0.134764	0.828379	99.8651	89.3581		-0.847107	0.0193538	133.243	72.4499
AMp07.491873.peg.585	Ribonuclease HI (EC 3.1.26.4)	OG0001269	0.874963	0.365538	11.8237	21.2699		-0.261671	0.618728	52.6529	44.1101
AMp07.491873.peg.6568	hypothetical protein	OG0000138	-2.72539	0.0499759				-1.10622	0.0778138	19.2026	9.28151
AMp07.491873.peg.587	THIO:disulfide Interchange Protein	OG0001271	0.940386	0.221222	15.821	29.6021		0.327347	0.675484	48.6192	59.1909
AMp07.491873.peg.5687	ABC transporter%2C ATP-binding protein 1 (cluster 4%2C leucine/isoleucine/valine/benzoate)	OG0000156	-0.81855					-3.21312	0.00431235	85.4463	9.11762
AMp07.491873.peg.589	UPF0301 protein YqgE	OG0001272	-0.0314222	0.96082	97.7754	94.5694		-0.0724063	0.900056	188.427	175.759
AMp07.491873.peg.590	Diguanylate cyclase/phosphodiesterase domain 2 (EAL)	OG0000798	0.0636407	0.919062	113.636	116.22		0.0507635	0.916803	297.796	303.767
AMp07.491873.peg.591	Ribosomal-protein-S5p-alanine acetyltransferase (EC 2.3.1.128)	OG0001273	-0.00924847	0.994425	24.8833	24.0067		0.243208	0.73884	43.4199	51.5436
AMp07.491873.peg.592	Mitochondrial processing peptidase-like protein (EC 3.4.24.64)	OG0001274	0.981269	0.00414345	135.415	261.878		0.312416	0.516391	610.703	744.829
AMp07.491873.peg.2645	hypothetical protein	OG0009209	-2.72335
AMp07.491873.peg.594	FIG00984616: hypothetical protein	OG0001276	0.855711	0.0261919	70.7737	125.218		0.105625	0.933508	118.28	125.396
AMp07.491873.peg.6795	Small molecule metabolism	OG0005417	-2.72074
AMp07.491873.peg.3985	Malto-oligosyltrehalose trehalohydrolase (EC 3.2.1.141)	OG0003069	-2.71908	5.26558e-09	76.8367	11.5815		-0.186396	0.856512	14.5474	12.5262
AMp07.491873.peg.6047	Copper-containing nitrite reductase (EC 1.7.2.1)	OG0003933	-1.45681	0.193894	15.1021	5.59801		-3.19855	3.51895e-09	141.571	15.137
AMp07.491873.peg.598	Transcriptional regulator%2C ArsR family	OG0000799	-0.435125	0.62678	29.5687	21.3714		0.964791	0.153785	5.75094	12.8748
AMp07.491873.peg.599	Type II restriction adenine-specific methylase (EC 2.1.1.72)	OG0000617	0.936644	0.366946	10.6875	20.2131		0.28302	0.715094	733.788	876.026
AMp07.491873.peg.600	Hydrolase%2C haloacid dehalogenase-like family	OG0001277	0.375071	0.615809	33.0079	41.95		0.230879	0.654443	84.512	95.1482
AMp07.491873.peg.6462	hypothetical protein	OG0005820	-2.71784	0.0504412				-0.294839		4.9284	4.11677
AMp07.491873.peg.602	Zn-ribbon-containing%2C possibly RNA-binding protein and truncated derivatives	OG0001279	-0.0522102	0.958443	43.3801	40.804		-0.16997	0.864834	23.4347	21.0969
AMp07.491873.peg.5749	hypothetical protein	OG0005186	-2.71542					0.0602988	0.969907	8.11582	7.17636
AMp07.491873.peg.7036	hypothetical protein	OG0010212	-2.70288
AMp07.491873.peg.6038	Nitric oxide reductase activation protein NorQ	OG0003930	-2.92301					-3.15694	0.0127972	57.5024	6.2987
AMp07.491873.peg.606	hypothetical protein	OG0005656	0.230109	0.815449	22.1665	25.4142		-0.205376	0.582533	79.5872	68.7585
AMp07.491873.peg.607	Pyruvate%2Cphosphate dikinase (EC 2.7.9.1)	OG0000800	0.310262	0.440763	128.976	157.592		0.13004	0.810551	197.695	212.669
AMp07.491873.peg.608	putative lipoprotein	OG0003184	-0.23152	0.839364	34.4402	28.7281		-0.214599	0.75365	61.2974	51.372
AMp07.491873.peg.1488	hypothetical protein	OG0006219	-2.69253					-0.473972	0.442142	16.3928	11.4486
AMp07.491873.peg.610	hypothetical protein	OG0005657
AMp07.491873.peg.611	Putative transmembrane protein	OG0001282	0.347351	0.803753	10.9085	13.2916		0.640158	0.28392	20.9108	33.7327
AMp07.491873.peg.612	MBL-fold metallo-hydrolase superfamily	OG0001283	-0.336058	0.699	28.9032	22.3272		0.0701282	0.918321	43.6775	46.1029
AMp07.491873.peg.613	Potassium efflux system KefA protein / Small-conductance mechanosensitive channel	OG0004521	0.0407496	0.9647	39.099	39.5856		-0.292966	0.617675	47.1534	37.8037
AMp07.491873.peg.614	Putative transmembrane protein	OG0003186	0.480218	0.675031	11.3975	15.6569		-0.775047	0.576461	16.484	9.19714
AMp07.491873.peg.5038	FIG01076620: hypothetical protein	OG0004744	-2.69013	1.3438e-08	142.374	22.3097		0.228114	0.836148	8.93975	10.9734
AMp07.491873.peg.616	hypothetical protein	OG0006461	-0.458077
AMp07.491873.peg.617	Sulfate adenylyltransferase subunit 1 (EC 2.7.7.4)	OG0003187	0.279924	0.733793	31.6413	37.5071		1.12134	0.0504345	10.2733	23.453
AMp07.491873.peg.618	Sulfate adenylyltransferase subunit 2 (EC 2.7.7.4)	OG0000059	-0.626232	0.567186	16.9475	10.999		1.21026	0.0633339	12.2575	26.8978
AMp07.491873.peg.619	Adenylyl-sulfate reductase [thioredoxin] (EC 1.8.4.10)	OG0001284	-0.192402	0.855778	28.6187	24.8044		0.955355	0.0661974	8.75856	17.0312
AMp07.491873.peg.620	Type II secretory pathway%2C pseudopilin PulG	OG0003188	-0.862275	0.748968	29.4169	15.8807		0.101688	0.910567	10.1489	10.4489
AMp07.491873.peg.5689	Branched-chain amino acid ABC transporter%2C permease protein LivH (TC 3.A.1.4.1)	OG0004958	1.25152					-3.14606	0.0054986	101.022	11.2765
AMp07.491873.peg.622	Choline dehydrogenase (EC 1.1.99.1)	OG0001285	-0.505263	0.0890981	564.035	391.852		-4.96897		596.831	18.7468
AMp07.491873.peg.623	Betaine aldehyde dehydrogenase (EC 1.2.1.8)	OG0000522	-0.572154	0.0174636	673.469	446.287		-5.20332		575.663	15.3455
AMp07.491873.peg.624	Choline-sulfatase (EC 3.1.6.6)	OG0002457	-0.377509	0.190317	637.142	483.229		-5.30657		989.037	24.5719
AMp07.491873.peg.625	Transcriptional regulator BetI%2C TetR family	OG0001286	-0.535976	0.185413	131.782	89.5592		-4.9784		146.79	4.56997
AMp07.491873.peg.626	hypothetical protein	OG0001287	0.358442	0.851575	7.431	9.50322		-0.297839	0.544519	38.0255	30.7622
AMp07.491873.peg.627	Sensory box/GGDEF family protein	OG0003793	-0.148775	0.906697	16.468	14.782		0.066939	0.897545	56.2278	57.2963
AMp07.491873.peg.628	Quinone oxidoreductase (EC 1.6.5.5)	OG0001288	0.948635	0.0570089	33.7788	64.0921		-0.111533	0.859285	32.7248	30.3424
AMp07.491873.peg.5186	Small molecule metabolism	OG0000110	-2.68823	0.00270841	32.3157	5.0588		0.402974	0.750333	6.03588	8.45745
AMp07.491873.peg.630	hypothetical protein	OG0004523	-0.735002	0.0820083	121.722	71.9923		-0.38211	0.520312	112.913	85.1554
AMp07.491873.peg.631	Hypothetical protein of L-Asparaginase type 2-like superfamily	OG0002458	-0.146559	0.900772	25.1487	22.137		-0.0412338	0.977377	22.4483	21.2278
AMp07.491873.peg.4953	Maltose/maltodextrin transport ATP-binding protein MalK (EC 3.6.3.19)	OG0004759	-2.68363	0.0640685				0.789214	0.243085	5.72432	8.64451
AMp07.491873.peg.633	hypothetical protein	OG0003959	-0.0145188	0.994529	8.44402	8.07614		0.0716874		4.48814	4.98932
AMp07.491873.peg.634	Transcriptional regulator%2C LysR family	OG0002459	0.613229	0.633143	9.83664	14.6603		1.10855	0.095806	5.72598	14.164
AMp07.491873.peg.6027	Uncharacterized protease YhbU	OG0004144	-2.79444					-2.97057	1.66768e-05	25.1923	3.12393
AMp07.491873.peg.636	hypothetical protein	OG0006834
AMp07.491873.peg.637	Sensory box/GGDEF family protein	OG0001289	0.262115	0.765325	24.135	28.5309		0.848956	0.080064	84.2146	147.969
AMp07.491873.peg.638	L%2CD-transpeptidase	OG0004524	0.080414	0.930368	50.4657	52.3216		0.656948	0.203712	178.164	274.813
AMp07.491873.peg.639	Organic hydroperoxide resistance transcriptional regulator	OG0000253	-0.335322	0.713824	37.233	28.7875		-0.0753723	0.916183	49.7588	45.3577
AMp07.491873.peg.640	Organic hydroperoxide resistance protein	OG0001290	-0.0280786	0.968393	47.3282	45.7298		0.33703	0.411184	109.983	137.145
AMp07.491873.peg.641	Uncharacterized protein YjgR	OG0001291	0.433457	0.248768	156.254	206.985		0.308662	0.417717	438.685	533.755
AMp07.491873.peg.642	Mlr6145 protein	OG0000801	-0.570989	0.0906812	475.389	315.805		-0.257443	0.675484	78.7885	65.0414
AMp07.491873.peg.643	Oxidoreductase%2C aldo/keto reductase family	OG0000523	0.0120245	0.983506	113.475	112.527		-0.101068	0.795135	112.823	104.551
AMp07.491873.peg.644	Trans-aconitate 2-methyltransferase (EC 2.1.1.144)	OG0001292	-0.497362	0.380006	64.338	45.17		-0.460325	0.38553	55.5699	39.9152
AMp07.491873.peg.645	cell processes%3B protection responses%3B detoxification	OG0003608	-0.621209	0.33369	60.7415	39.1194		-0.220505	0.577181	198.023	167.234
AMp07.491873.peg.646	hypothetical protein	OG0004525	-0.730835	0.386341	31.5934	18.5127		0.978601	0.022113	25.1574	50.8652
AMp07.491873.peg.647	Alcohol dehydrogenase (EC 1.1.1.1)	OG0002460	-0.506506	0.2472	133.465	92.6175		0.988361	0.0459082	33.551	65.7459
AMp07.491873.peg.648	Branched-chain amino acid aminotransferase (EC 2.6.1.42)	OG0001293	-0.304887	0.683379	39.1017	31.2767		0.71128	0.111499	77.5163	126.254
AMp07.491873.peg.649	Lactoylglutathione lyase and related lyases	OG0004170	-0.843194	0.300844	28.2821	15.6685		0.0514745	0.945644	18.8314	18.9528
AMp07.491873.peg.650	Superoxide dismutase [Mn] (EC 1.15.1.1)	OG0001294	0.73917	0.00269448	361.205	592.733		0.273405	0.647724	1741.17	2060.89
AMp07.491873.peg.651	Transcriptional regulator%2C DeoR family	OG0002461	0.518373	0.255863	64.9563	91.3639		0.275179	0.617675	220.43	261.581
AMp07.491873.peg.652	hypothetical protein	OG0002462	-0.310852					0.0978355		3.84264	3.81981
AMp07.491873.peg.178	Cytochrome d ubiquinol oxidase subunit I (EC 1.10.3.-)	OG0001152	-0.274645	0.759458	30.8075	25.4059		-2.93513	3.16537e-19	791.167	101.746
AMp07.491873.peg.654	Putative diheme cytochrome c-553	OG0000524	0.631876	0.637203	10.5658	15.9572		0.905391	0.179769	94.5213	174.174
AMp07.491873.peg.655	Small molecule metabolism	OG0003190	-0.445757	0.609322	30.9662	22.1334		-0.551503	0.463101	34.7319	23.0703
AMp07.491873.peg.656	Transcriptional regulator%2C MerR family	OG0000356	-0.175724	0.697643	161.353	140.723		0.30918	0.631828	24.3839	30.3914
AMp07.491873.peg.4663	Uncharacterized F420 oxidoreductase SM_b20348	OG0003480	-2.67998					0.0390441	0.978393	12.7205	14.0281
AMp07.491873.peg.658	Glucose dehydrogenase%2C PQQ-dependent (EC 1.1.5.2)	OG0000318	-0.651357	0.0427058	204.719	128.559		-0.166423	0.677781	212.979	186.886
AMp07.491873.peg.659	hypothetical protein	OG0006211	-0.648813
AMp07.491873.peg.660	UPF0061 protein YdiU	OG0001296	-0.775139	0.0640685	122.08	70.4371		-0.183812	0.78103	52.8033	46.1308
AMp07.491873.peg.661	Homocysteine S-methyltransferase (EC 2.1.1.10)	OG0003960	-0.210404	0.804346	35.4902	29.8361		0.83894	0.0637935	71.4489	124.739
AMp07.491873.peg.662	hypothetical protein	OG0001297	-0.100501	0.934525	18.3237	16.9327		-0.589868	0.430825	12.2587	7.69694
AMp07.491873.peg.663	Protease II (EC 3.4.21.83)	OG0000803	0.342575	0.482923	80.7951	101.398		-0.0473517	0.933543	232.315	221.432
AMp07.491873.peg.664	Transcriptional regulator%2C LysR family	OG0005238	-0.245811	0.839545	19.1986	15.697		0.821522	0.170779	15.3868	27.7304
AMp07.491873.peg.665	hypothetical protein	OG0005239	0.735997
AMp07.491873.peg.5889	hypothetical protein	OG0000165	-2.67881	1.16454e-08	154.732	23.852		-0.542823	0.618099	20.3406	13.7893
AMp07.491873.peg.667	hypothetical protein	OG0003191	-0.0296458	0.972361	40.8007	39.7579		0.722075	0.00633798	84.4651	135.05
AMp07.491873.peg.668	RNA polymerase-binding transcription factor DksA	OG0003961	-0.302578	0.884434	12.9406	10.138		0.589898	0.234233	18.6225	27.8815
AMp07.491873.peg.5383	Small molecule metabolism%3B Central intermediary metabolism%3B sugar-nucleotide biosynthesis%2C conversions	OG0001009	-2.67736	0.00991278				0.61951	0.374656	91.5715	138.073
AMp07.491873.peg.670	FIG01964566: Predicted membrane protein%2C hemolysin III homolog	OG0002464	-0.468466	0.614761	24.8765	17.8671		0.714847	0.103879	17.7744	30.1456
AMp07.491873.peg.671	hypothetical protein	OG0004526	-0.568441	0.494463	31.5517	21.1346		0.0528271	0.950341	66.8147	67.8392
AMp07.491873.peg.672	Na(+) H(+) antiporter subunit A	OG0003609	0.113902	0.874386	79.0221	83.7702		-0.736214	0.156761	171.467	101.596
AMp07.491873.peg.4178	Alpha-D-ribose 1-methylphosphonate 5-phosphate C-P lyase (EC 4.7.1.1)	OG0002281	-2.67501	0.0419677				-0.402966	0.555704	11.852	9.10485
AMp07.491873.peg.674	Na(+) H(+) antiporter subunit C	OG0003611	0.978381	0.471825	7.42964	14.2554		-0.991289	0.0112936	26.2116	12.4596
AMp07.491873.peg.675	Na(+) H(+) antiporter subunit D	OG0003192	0.315518	0.679957	33.7364	41.7412		-0.826676	0.0641846	84.3551	46.6473
AMp07.491873.peg.4026	Cytochrome oxidase biogenesis protein Surf1%2C facilitates heme A insertion	OG0003063	0.00714327	0.99601	11.6739	11.7163		-2.80972	0.00054367	42.1642	5.98093
AMp07.491873.peg.677	Na(+) H(+) antiporter subunit F	OG0003194	0.528666	0.728047				-0.806349	0.300634	10.0387	5.63059
AMp07.491873.peg.715	hypothetical protein	OG0005658	0.168755	0.870894	28.9148	32.0825		-2.79792	6.90526e-06	51.2683	7.26427
AMp07.491873.peg.679	structural elements%3B cell exterior%3B surface polysaccharides/antigens	OG0000027	0.117816	0.839545	116.715	124.301		-0.0738056	0.900056	1726.24	1609.48
AMp07.491873.peg.680	Sulfur acceptor protein > iron-sulfur cluster assembly SufE	OG0001298	-0.639847	0.00875889	561.379	354.143		-0.260448	0.47659	81.5966	65.8542
AMp07.491873.peg.681	hypothetical protein	OG0001299	0.52032					0.280626	0.632565	47.0472	54.0902
AMp07.491873.peg.682	hypothetical protein	OG0008359
AMp07.491873.peg.5100	hypothetical protein	OG0010176	-2.67226
AMp07.491873.peg.684	peptidoglycan-binding protein%2C putative	OG0000805	-0.0939119	0.934525	22.8724	21.373		-0.0154018	0.990328	47.4032	46.0196
AMp07.491873.peg.685	Mlr7652 protein	OG0001300	0.447686					0.101349	0.920116	10.2511	10.592
AMp07.491873.peg.686	hypothetical protein	OG0002465	-0.486967	0.786578	12.823	8.88489		0.231433	0.650804	117.993	136.346
AMp07.491873.peg.687	hypothetical protein	OG0000806	-0.1518	0.930368	11.5603	10.099		-0.577205	0.267693	166.118	109.705
AMp07.491873.peg.6726	DNA-binding protein	OG0006328	-2.66237
AMp07.491873.peg.689	FIG00984711: hypothetical protein	OG0003196	-0.949533	0.0140536	250.59	128.44		0.0238342	0.975006	56.5678	56.7322
AMp07.491873.peg.690	Mll7655 protein	OG0001302	-0.658018	0.226737	69.8162	43.5332		-0.250762	0.674686	25.3686	20.2328
AMp07.491873.peg.691	Putative transmembrane protein	OG0001303	-0.656209	0.390121	34.5517	21.4603		0.423489	0.331541	32.9002	42.5771
AMp07.491873.peg.692	Multimodular transpeptidase-transglycosylase (EC 2.4.1.129) (EC 3.4.-.-)	OG0001304	-0.435793	0.259767	159.704	116.314		0.442349	0.139473	211.566	281.627
AMp07.491873.peg.693	UPF0260 protein YcgN	OG0001305	-0.793813	0.259767	50.476	28.1366		0.223168	0.713421	22.9542	26.4095
AMp07.491873.peg.6045	PaaD-like protein (DUF59) involved in Fe-S cluster assembly	OG0004151	-4.63831					-2.79554	0.00150014	89.9299	12.5987
AMp07.491873.peg.3904	ATP-dependent RNA helicase RhlE (EC 3.6.4.13)	OG0002311	-0.281047	0.538242	199.487	160.978		-2.73941	0.000334549	1172.24	172.649
AMp07.491873.peg.696	hypothetical protein	OG0005933
AMp07.491873.peg.697	hypothetical protein	OG0002466	0.237462	0.906348				0.200931		10.7537	12.1327
AMp07.491873.peg.698	Transcriptional regulatory protein PhoP	OG0000807	-0.813733	0.282345	39.1674	22.0692		-0.179708	0.743044	138.476	120.16
AMp07.491873.peg.699	Two-component system sensor histidine kinase	OG0000401	0.626252	0.514528	16.6589	25.5309		-0.194081	0.731828	73.6791	63.2877
AMp07.491873.peg.700	hypothetical protein	OG0006212
AMp07.491873.peg.701	Outer membrane lipoprotein-related protein	OG0002467	0.667902	0.190792	42.7837	66.7476		0.000356265	0.999805	22.6165	21.9069
AMp07.491873.peg.4385	putative pyruvate oxidase protein	OG0000434	-2.65465	6.1438e-08	68.364	10.8439		-0.376396	0.665589	11.9827	8.91802
AMp07.491873.peg.4186	Tripartite tricarboxylate transporter TctC family	OG0004085	-2.65082	0.00164146	42.1503	6.32209		0.245855	0.723897	36.5362	43.5201
AMp07.491873.peg.621	putative membrane protein	OG0002456	-0.926389	0.106036	49.9322	25.9804		-2.71161	0.00460752	20.4924	3.02893
AMp07.491873.peg.177	Cytochrome d ubiquinol oxidase subunit II (EC 1.10.3.-)	OG0001151	-0.111041	0.941058	17.3983	15.8921		-2.69782	5.54684e-16	128.367	19.6305
AMp07.491873.peg.706	hypothetical protein	OG0007403	0.358693
AMp07.491873.peg.707	macromolecule metabolism%3B macromolecule degradation%3B degradation of proteins%2C peptides%2C glycopeptides	OG0000809	0.567194	0.0933274	287.676	419.525		-0.171805	0.785977	101.762	88.4199
AMp07.491873.peg.708	Two-component transcriptional response regulator SMc02366%2C LuxR family	OG0000319	0.225468	0.837554	17.9298	20.7873		0.188419	0.78103	47.3766	53.3366
AMp07.491873.peg.709	Two-component system sensor histidine kinase SMc02367	OG0001306	0.43779	0.579872	30.908	41.2461		0.479075	0.421599	27.982	39.3641
AMp07.491873.peg.710	Glutamine synthetase adenylyl-L-tyrosine phosphorylase (EC 2.7.7.89) / Glutamate-ammonia-ligase adenylyltransferase (EC 2.7.7.42)	OG0001307	0.293859	0.585003	69.9981	84.1086		0.642385	0.0337721	84.028	125.577
AMp07.491873.peg.711	Two-component sensor histidine kinase PleC	OG0001308	-0.884705	0.0578032	112.142	59.5008		0.828334	0.0311613	157.327	277.307
AMp07.491873.peg.712	Membrane alanine aminopeptidase N (EC 3.4.11.2)	OG0002468	-0.0189328	0.970879	149.186	145.196		0.131727	0.677089	364.509	390.229
AMp07.491873.peg.713	Mlr7703 protein	OG0002469	-0.668433	0.325245	36.2473	22.4722		0.867097	0.0594228	65.1068	117.003
AMp07.491873.peg.714	Uncharacterized MFS-type transporter	OG0004528	-0.0241804	0.967439	83.3628	80.6352		0.398833	0.638798	120.71	155.665
AMp07.491873.peg.6053	Two-component nitrogen fixation transcriptional regulator FixJ	OG0004468	-0.152837	0.8945	24.9011	21.9499		-2.69724	4.99656e-07	244.095	36.6891
AMp07.491873.peg.716	HYPOTHETICAL UNKNOWN PROTEIN	OG0004529	0.649133	0.245315	51.4767	80.0837		-1.75371		10.1642	3.16161
AMp07.491873.peg.943	Heme A synthase%2C cytochrome oxidase biogenesis protein Cox15-CtaA	OG0001378	0.799484	0.271306	22.7342	39.1642		-2.69323	4.34121e-06	203.522	30.8929
AMp07.491873.peg.718	Uracil-DNA glycosylase%2C family 4 (EC 3.2.2.27)	OG0001309	0.78037	0.42916	16.0597	27.0497		0.144102	0.779657	26.9739	29.0973
AMp07.491873.peg.719	Uncharacterized chaperone protein YegD	OG0001310	0.972777	0.314337	14.7861	28.9921		-0.218202	0.81585	29.3279	24.4094
AMp07.491873.peg.720	hypothetical protein	OG0006835
AMp07.491873.peg.721	Electron transfer flavoprotein-ubiquinone oxidoreductase (EC 1.5.5.1)	OG0001311	0.435046	0.291279	118.133	156.306		-0.616424	0.0994599	628.464	401.728
AMp07.491873.peg.722	Glycine betaine/L-proline transport substrate-binding protein ProX (TC 3.A.1.12.1)	OG0000175	0.475812	0.195647	135.759	186.242		0.337364	0.638798	1246.1	1538.41
AMp07.491873.peg.723	Glycine betaine/L-proline transport system permease protein ProW (TC 3.A.1.12.1)	OG0003198	-0.0970006	0.904629	44.7283	40.9445		-0.190633	0.814756	726.235	621.795
AMp07.491873.peg.724	Zinc-type alcohol dehydrogenase-like protein	OG0001312	-0.0693806	0.957531	19.5679	18.6768		0.20702	0.797523	22.7051	26.647
AMp07.491873.peg.725	Transcriptional regulator%2C HxlR family	OG0002470	-0.0805421	0.943695	26.9976	25.2205		0.430924	0.425245	17.9921	25.3336
AMp07.491873.peg.726	Transcription regulator [contains diacylglycerol kinase catalytic domain]	OG0001313	0.0466596	0.940537	79.808	81.119		-0.719434	0.0978027	78.1429	45.9604
AMp07.491873.peg.727	hypothetical protein	OG0000076	0.93382	0.0887636	42.0361	78.0113		0.25905	0.620303	38.2945	45.7554
AMp07.491873.peg.728	Glycosyl transferase%2C family 2	OG0000618	0.924091	0.0544297	73.6165	136.44		-0.010907	0.983439	91.7851	89.576
AMp07.491873.peg.729	hypothetical protein	OG0003199	-0.264803	0.704959	62.2531	50.7462		0.541045	0.253226	38.4925	54.4933
AMp07.491873.peg.730	AMP nucleosidase (EC 3.2.2.4)	OG0001314	-0.18665	0.729036	113.378	97.511		1.29771	0.058504	200.715	483.646
AMp07.491873.peg.731	Protein of unknown function UPF0060	OG0002471	-0.836241	0.413113	17.6521	9.65278		-0.285713	0.850711	12.0253	9.31845
AMp07.491873.peg.732	Putative transmembrane protein	OG0004172	-0.482301	0.763289				-0.257366	0.843263	11.5763	9.77661
AMp07.491873.peg.5997	Arsenic resistance protein ArsH	OG0003588	-2.65027	0.00196234	43.6127	6.50626		-0.138002	0.835866	31.2373	26.4635
AMp07.491873.peg.734	Glutathione S-transferase (EC 2.5.1.18)	OG0000810	-0.229245	0.606079	151.131	127.009		0.0986753	0.900657	326.023	341.511
AMp07.491873.peg.735	hypothetical protein	OG0000619	-0.325511	0.397745	574.175	451.846		-0.246412	0.820029	18.2833	15.1362
AMp07.491873.peg.736	hypothetical protein	OG0006213	-0.894555	0.594567				0.0203322	0.987059	12.6892	11.4488
AMp07.491873.peg.737	FOG: TPR repeat%2C SEL1 subfamily	OG0001315	0.33963	0.784393	13.6205	16.7864		0.546373	0.213018	80.8362	113.65
AMp07.491873.peg.738	Aspartate aminotransferase (EC 2.6.1.1)	OG0002472	0.465975	0.598671	34.4375	47.1826		0.0191602	0.977437	126.246	124.492
AMp07.491873.peg.739	hypothetical protein	OG0005240	-0.467053	0.818837				-0.356366	0.643399	27.892	20.3221
AMp07.491873.peg.6909	hypothetical protein	OG0005807	-2.64122					-0.481278	0.638798	564.35	400.273
AMp07.491873.peg.4532	hypothetical protein	OG0003004	-2.63765	9.95945e-06	122.336	19.5206		0.151212	0.870418	8.80249	10.5468
AMp07.491873.peg.742	Outer membrane protein	OG0000060	0.105636	0.931227	23.8909	24.8949		0.170516	0.822545	18.5444	20.3859
AMp07.491873.peg.4370	Threonine dehydrogenase and related Zn-dependent dehydrogenases	OG0000380	-2.63512	4.11385e-06	77.9639	12.6979		-0.795628	0.150952	12.5376	7.08047
AMp07.491873.peg.744	Soluble lytic murein transglycosylase (EC 4.2.2.n1)	OG0000811	-0.758326	0.0527603	155.971	91.2449		-1.01492	0.244514	92.0447	45.1775
AMp07.491873.peg.745	4-hydroxy-tetrahydrodipicolinate synthase (EC 4.3.3.7)	OG0000812	0.918722	0.0350173	103.683	191.74		-0.330625	0.51291	200.636	156.556
AMp07.491873.peg.4472	hypothetical protein	OG0004072	-2.6343					0.37692	0.661033	5.18955	6.67715
AMp07.491873.peg.747	Mll7752 protein	OG0000528	0.0106147	0.987011	90.525	89.7385		-0.103425	0.846663	257.178	233.312
AMp07.491873.peg.5212	hypothetical protein	OG0000574	-2.63329	2.74035e-08	98.287	15.7164		-0.73764	0.156107	14.662	8.57966
AMp07.491873.peg.749	DNA-directed RNA polymerase omega subunit (EC 2.7.7.6)	OG0001317	0.33694	0.594567	63.4501	79.3279		-1.1594	0.19873	255.515	112.232
AMp07.491873.peg.750	Guanosine-3'%2C5'-bis(diphosphate) 3'-pyrophosphohydrolase (EC 3.1.7.2) / GTP pyrophosphokinase (EC 2.7.6.5)%2C (p)ppGpp synthetase II	OG0001318	0.298224	0.712344	42.3158	50.4693		-1.30701	0.0515074	260.475	103.389
AMp07.491873.peg.751	hypothetical protein	OG0005659
AMp07.491873.peg.752	HYPOTHETICAL UNKNOWN PROTEIN	OG0003612	-0.579597	0.424928	78.1439	51.5303
AMp07.491873.peg.753	hypothetical protein	OG0005934	0.27164	0.709719	44.8815	53.3743
AMp07.491873.peg.754	hypothetical protein NAS141_09886	OG0000813	-0.268132	0.557456	132.672	108.47		-0.516653	0.138232	68.3926	48.1867
AMp07.491873.peg.755	Holo-[acyl-carrier-protein] synthase (EC 2.7.8.7)	OG0001319	0.24347	0.664551	78.4455	91.2853		-0.206969	0.78874	21.495	18.0851
AMp07.491873.peg.756	Signal peptidase I (EC 3.4.21.89)	OG0000814	0.670804	0.0554066	106.693	166.972		-0.546034	0.207094	232.264	156.24
AMp07.491873.peg.757	Ribonuclease III (EC 3.1.26.3)	OG0001320	-0.319975	0.489749	148.437	116.57		-0.347703	0.533953	61.0793	47.585
AMp07.491873.peg.758	GTP-binding protein Era	OG0001321	0.757112	0.0350935	95.3076	157.792		-0.450459	0.36658	99.9899	71.8666
AMp07.491873.peg.759	hypothetical protein	OG0010150	0.86419					0.479613		3.60321	4.60671
AMp07.491873.peg.760	Glycerophosphoryl diester phosphodiesterase (EC 3.1.4.46)	OG0003200	-0.62934	0.223326	81.7089	52.443		0.168965	0.776701	39.9742	44.6841
AMp07.491873.peg.761	Cyclopropane-fatty-acyl-phospholipid synthase (EC 2.1.1.79)	OG0001322	-0.136739	0.837554	77.6295	69.5356		1.08315	0.0522299	316.753	658.872
AMp07.491873.peg.762	Transcription accessory protein (S1 RNA-binding domain)	OG0001323	-0.0279813	0.963703	82.6952	80.1313		0.708756	0.0817851	115.49	186.518
AMp07.491873.peg.5150	hypothetical protein	OG0010183	-2.62359
AMp07.491873.peg.764	UDP-glucose 6-dehydrogenase (EC 1.1.1.22)	OG0001325	0.969838	0.0405918	65.7381	126.198		0.249853	0.417057	281.925	327.467
AMp07.491873.peg.765	hypothetical protein	OG0005660						-0.125029		3.70745	3.46825
AMp07.491873.peg.766	UDP-glucuronate 5'-epimerase (EC 5.1.3.12)	OG0000529	0.755277	0.071433	57.9261	96.6512		0.49714	0.201246	320.609	444.179
AMp07.491873.peg.767	Transcriptional regulator%2C ArsR family	OG0000530	-0.579524
AMp07.491873.peg.768	Putative transmembrane protein	OG0002474	-0.210966	0.744563	55.2407	46.9191		0.624025	0.3123	13.7864	22.8563
AMp07.491873.peg.769	hypothetical protein	OG0003962	-0.686032	0.198947	63.2832	39.0029		0.264832	0.69169	18.7452	22.0267
AMp07.491873.peg.770	DNA recombination and repair protein RecO	OG0001326	-0.323684	0.66872	45.1982	35.2371		0.431745	0.47659	20.4753	27.943
AMp07.491873.peg.771	Putative phosphatase	OG0003201	-0.978062	0.289937	29.0831	14.7043		0.630138	0.0754994	25.6492	39.9207
AMp07.491873.peg.6747	hypothetical protein	OG0007455	-2.62359
AMp07.491873.peg.5182	Cytochrome c oxidase polypeptide II (EC 1.9.3.1)	OG0000261	-2.61916					-0.17161		3.52442	3.64912
AMp07.491873.peg.774	probable iron-sulfur binding protein YPO1417	OG0003203	0.0169659	0.988376	15.6076	15.6022		0.552806	0.176111	40.8401	56.8111
AMp07.491873.peg.369	FIG01075821: hypothetical protein	OG0004512	-2.61576	0.000685926	34.2083	5.62293		0.0926612		2.43866	2.72624
AMp07.491873.peg.776	Quinolinate synthetase (EC 2.5.1.72)	OG0002475	0.344719	0.589108	52.294	65.7741		0.0871013	0.885902	98.9114	104.284
AMp07.491873.peg.777	L-aspartate oxidase (EC 1.4.3.16)	OG0002476	0.58071	0.274421	42.5032	62.6014		0.34472	0.792127	26.9656	34.5265
AMp07.491873.peg.778	Quinolinate phosphoribosyltransferase [decarboxylating] (EC 2.4.2.19)	OG0002477	0.848384	0.347073	14.7895	26.4062		-0.112637	0.924863	26.2518	23.1562
AMp07.491873.peg.4853	ABC transporter%2C permease protein 2 (cluster 1%2C maltose/g3p/polyamine/iron)	OG0001022	-2.59839					0.197526	0.81887	6.9936	8.94406
AMp07.491873.peg.780	Predicted NAD regulator in Alphaproteobacteria	OG0002478	-0.454124	0.438356	63.5712	45.5117		-0.15136	0.896593	16.2234	14.5355
AMp07.491873.peg.781	hypothetical protein	OG0002479	-0.0153703	0.988376	20.8286	20.1434		-0.145479	0.856512	17.913	14.6495
AMp07.491873.peg.782	COG1896: Predicted hydrolases of HD superfamily	OG0001327	0.825906	0.286102	21.5064	37.6824		0.0410199	0.968781	22.4853	23.0729
AMp07.491873.peg.783	tRNA-modifying protein YgfZ	OG0001328	0.0433442	0.952132	71.9796	73.1547		0.0666518	0.892019	83.361	86.2563
AMp07.491873.peg.784	hypothetical protein	OG0002480	0.234649	0.635975	101.746	117.618		-0.736214	0.114309	97.0337	56.8501
AMp07.491873.peg.785	hypothetical protein	OG0001329	0.320098	0.411112	135.528	166.948		-0.284353	0.595228	194.105	157.125
AMp07.491873.peg.786	hypothetical protein	OG0001330	-0.298278	0.615809	63.5288	50.9671		0.408704	0.509883	34.2233	44.4448
AMp07.491873.peg.787	Nudix hydrolase family protein	OG0002481	0.364628	0.677856	34.2651	43.2024		0.703874	0.271537	23.3159	37.9768
AMp07.491873.peg.788	hypothetical protein	OG0001331	0.164361	0.889166	19.1028	20.8123		0.498572	0.275763	21.4173	30.8663
AMp07.491873.peg.5215	hypothetical protein	OG0003442	-2.59728	2.66274e-12	194.291	32.2972		-0.155119	0.848128	15.9611	14.407
AMp07.491873.peg.790	Cysteinyl-tRNA synthetase (EC 6.1.1.16)	OG0001332	0.327607	0.502084	110.817	136.328		-0.229258	0.684106	140.016	116.763
AMp07.491873.peg.791	Gfa-like protein	OG0000815	0.161424	0.904469	16.7581	18.1222		0.140765	0.834315	32.7079	35.7282
AMp07.491873.peg.792	Gfa-like protein	OG0002482	0.229601	0.855778	17.4243	19.7032		0.0646526	0.933769	105.455	108.71
AMp07.491873.peg.2008	hypothetical protein	OG0005271	-2.59389
AMp07.491873.peg.794	Proline iminopeptidase (EC 3.4.11.5)	OG0001333	0.212352	0.768651	48.1285	54.5813		-0.156247	0.794859	63.316	56.5414
AMp07.491873.peg.795	(R)-citramalate synthase (EC 2.3.1.182)	OG0000816	0.395496	0.491968	68.1889	87.7904		-0.0586954	0.892146	134.13	126.752
AMp07.491873.peg.796	Uncharacterized inner membrane protein RarD	OG0002483	-0.495127	0.437294	59.9986	41.8807		0.59132	0.0990764	133.893	199.058
AMp07.491873.peg.797	Lysine decarboxylase family	OG0001334	0.212968	0.846957	22.6863	25.7952		0.30654	0.405252	165.435	201.621
AMp07.491873.peg.798	Putative transmembrane protein	OG0002484	-0.0347846	0.954213	128.31	123.125		0.0859652	0.895624	162.218	169.339
AMp07.491873.peg.799	Efflux ABC transporter%2C permease/ATP-binding protein mlr7818	OG0001335	-0.0125592	0.983506	87.6036	85.8034		-0.395677	0.459733	152.712	112.378
AMp07.491873.peg.800	Phosphatidylserine decarboxylase (EC 4.1.1.65)	OG0001336	0.724983	0.199093	35.5996	57.7735		-0.621168	0.339391	49.6632	31.8995
AMp07.491873.peg.801	CDP-diacylglycerol--serine O-phosphatidyltransferase (EC 2.7.8.8) @ Archaetidylserine synthase (EC 2.7.8.38)	OG0001337	0.0278223	0.976675	33.0681	33.0906		-0.528808	0.476502	56.3166	38.204
AMp07.491873.peg.802	Small molecule metabolism	OG0001338	0.149939	0.849495	40.4752	44.0814		-0.593272	0.227948	116.742	75.5193
AMp07.491873.peg.803	Amidophosphoribosyltransferase (EC 2.4.2.14)	OG0001339	0.0921144	0.870706	145.015	152.745		-0.351873	0.544495	263.846	203.002
AMp07.491873.peg.804	Colicin V production protein	OG0001340	0.683076	0.228457	44.5422	70.6908		-0.0603479	0.950713	99.035	93.0412
AMp07.491873.peg.805	DNA repair protein RadA	OG0001341	0.639235	0.222546	49.3925	75.6226		0.297048	0.491038	234.855	283.388
AMp07.491873.peg.806	Alanine racemase (EC 5.1.1.1)	OG0001342	0.89003	0.342997	13.0624	23.5563		0.145774	0.80831	47.5964	51.0922
AMp07.491873.peg.807	Transcriptional regulator%2C AraC family	OG0001343	-0.211994	0.902221	12.3804	10.2411		0.759198	0.300634	55.4139	91.4361
AMp07.491873.peg.808	Branched-chain amino acid transport protein azlC	OG0004531	0.53613	0.780081	5.99187	8.50736		0.644319	0.341865	20.0152	30.5955
AMp07.491873.peg.809	Putative transmembrane protein	OG0004532	-0.136991					0.358917		2.62493	3.16577
AMp07.491873.peg.810	Replicative DNA helicase (DnaB) (EC 3.6.4.12)	OG0000817	0.365678	0.470527	99.9252	126.356		0.249758	0.442142	177.67	207.623
AMp07.491873.peg.3950	Glutamate 5-kinase (EC 2.7.2.11)	OG0004093	-2.58969	0.0330648	24.544	4.19484		-0.451343	0.654349	7.77313	6.11686
AMp07.491873.peg.5018	Inosose isomerase (EC 5.3.99.11)	OG0002956	-2.58926					0.404215	0.574652	14.5002	17.5549
AMp07.491873.peg.813	Membrane fusion component of MSF-type tripartite multidrug efflux system	OG0004534	-0.529414	0.598671	27.1152	18.2233		-0.304278	0.746002	23.566	19.4931
AMp07.491873.peg.1386	hypothetical protein	OG0006531	-2.5887
AMp07.491873.peg.815	putative membrane protein	OG0002485	-0.165636	0.883426	27.016	24.0355		-0.717511		44.8994	26.8418
AMp07.491873.peg.816	hypothetical protein	OG0005661
AMp07.491873.peg.817	SSU ribosomal protein S18p @ SSU ribosomal protein S18p%2C zinc-independent	OG0001345	0.913586	0.377051	10.9331	20.5154		-1.12087		79.8239	36.0447
AMp07.491873.peg.3276	Putative transmembrane protein	OG0009223	-2.58552	0.048105	13.6103	2.3537		0.578015	0.432028	10.5437	15.8464
AMp07.491873.peg.371	hypothetical protein	OG0004513	-2.584	5.73324e-10	330.475	54.5959		-1.09647	0.455044	14.5407	6.9335
AMp07.491873.peg.5552	hypothetical protein	OG0007438	-2.57513					-0.0897046		4.09131	3.29654
AMp07.491873.peg.821	Tas protein%2C an NADP(H)-dependent aldo-keto reductase	OG0003205	0.556438	0.317457	41.9376	60.6455		-0.466521	0.430096	136.375	96.9929
AMp07.491873.peg.822	Malonyl CoA-acyl carrier protein transacylase (EC 2.3.1.39)	OG0002487	0.233118	0.674401	70.3695	81.8531		-0.0748545	0.921185	120.464	111.552
AMp07.491873.peg.823	3-oxoacyl-[acyl-carrier protein] reductase (EC 1.1.1.100)%2C FadG	OG0000176	0.956726	0.00598292	80.6357	153.699		-0.0373614	0.943411	266.653	255.177
AMp07.491873.peg.824	Acyl carrier protein	OG0002488	0.768578	0.0286808	116.483	195.261		-0.176785	0.800885	658.124	570.704
AMp07.491873.peg.825	3-oxoacyl-[acyl-carrier-protein] synthase%2C KASII (EC 2.3.1.179)	OG0002489	0.680931	0.0452467	143.779	226.238		-0.339296	0.605274	412.483	319.955
AMp07.491873.peg.826	Murein endolytic transglycosylase MltG	OG0002490	0.164472	0.831822	47.0402	52.382		-1.12191	0.059987	407.22	183.996
AMp07.491873.peg.827	Acetohydroxy acid synthase	OG0000123	-0.162319	0.934525	11.8914	10.2733		-0.760703	0.370331	8.61089	5.25186
AMp07.491873.peg.4189	ABC transporter%2C ATP-binding protein 2 (cluster 4%2C leucine/isoleucine/valine/benzoate)	OG0003051	-2.56411					1.03817	0.1121	4.19879	9.05395
AMp07.491873.peg.4363	hypothetical protein	OG0004856	-2.55973	0.000964465	39.2392	6.95343
AMp07.491873.peg.830	hypothetical protein	OG0004174	-0.782519	0.514528	14.1787	8.17483		0.13337	0.859285	12.9003	15.0648
AMp07.491873.peg.831	Transcriptional regulator%2C LysR family	OG0005241	0.0643812					0.20297	0.744389	26.5167	29.4687
AMp07.491873.peg.6044	FIG00788018: hypothetical protein	OG0004150	-1.47947					-2.66616	0.0307005	110.282	16.9657
AMp07.491873.peg.833	ABC transporter%2C substrate-binding protein (cluster 1%2C maltose/g3p/polyamine/iron)	OG0005243	-0.719223	0.45207	22.7486	13.8057		1.00577	0.080064	22.8065	45.3066
AMp07.491873.peg.834	ABC transporter%2C permease protein 1 (cluster 1%2C maltose/g3p/polyamine/iron)	OG0005244	-0.693997	0.62236	10.1451	6.1476		0.275933		4.00928	5.0711
AMp07.491873.peg.835	ABC transporter%2C permease protein	OG0005051	-0.560733	0.644569	16.9106	11.4039		0.606994	0.314851	15.8233	22.7546
AMp07.491873.peg.4543	NAD-dependent epimerase/dehydratase family protein	OG0003000	-2.5596	4.94808e-08	97.5675	16.6829		-0.327017	0.718069	10.0576	8.39564
AMp07.491873.peg.837	Guanylate kinase (EC 2.7.4.8)	OG0002492	0.422686	0.665903	18.7718	24.8549		0.467241	0.421599	37.7472	50.6066
AMp07.491873.peg.838	SSU rRNA (adenine(1518)-N(6)/adenine(1519)-N(6))-dimethyltransferase (EC 2.1.1.182)	OG0002493	0.530611	0.5749	16.9578	23.9039		-0.527256	0.524795	38.3879	26.2429
AMp07.491873.peg.839	4-hydroxythreonine-4-phosphate dehydrogenase (EC 1.1.1.262)	OG0002494	0.84946	0.165353	28.0933	50.0998		-0.969019	0.237471	38.1794	19.1482
AMp07.491873.peg.840	Periplasmic chaperone and peptidyl-prolyl cis-trans isomerase of outer membrane proteins SurA (EC 5.2.1.8)	OG0002495	0.122941	0.813711	165.737	178.135		-0.23528	0.793132	199.933	167.064
AMp07.491873.peg.841	LPS-assembly protein LptD @ Organic solvent tolerance protein precursor	OG0002496	-0.54488	0.0627445	627.467	424.076		0.112566	0.792875	1311.48	1389.21
AMp07.491873.peg.842	Lipopolysaccharide export system permease protein LptG	OG0002497	0.171889	0.792471	62.487	69.7804		0.203545	0.626134	180.731	202.758
AMp07.491873.peg.843	Lipopolysaccharide export system permease protein LptF	OG0002498	-0.108046	0.861491	87.6973	79.892		0.392797	0.204255	237.844	307.825
AMp07.491873.peg.1846	5%2C10-methylenetetrahydrofolate reductase%2C small subunit (EC 1.5.1.20)	OG0004579	-2.55558	0.0462338				-0.125861	0.913474	669.359	598.559
AMp07.491873.peg.1286	FIG020313: hypothetical protein	OG0001532	-2.55233					-0.087953	0.92616	8.46597	7.46724
AMp07.491873.peg.846	DNA polymerase III chi subunit (EC 2.7.7.7)	OG0002500	0.276821	0.808369	17.7608	20.9587		0.184916	0.712819	49.9211	55.7657
AMp07.491873.peg.847	D-galactose 1-dehydrogenase (EC 1.1.1.48)	OG0002501	-0.46429	0.628237	22.2985	15.9117		-0.154506	0.81424	54.7631	48.7237
AMp07.491873.peg.848	Acetyltransferase%2C GNAT family	OG0002502	-0.312718	0.787467	18.5857	14.6608		-0.233631	0.777319	81.6505	68.2445
AMp07.491873.peg.849	Bis-ABC ATPase YheS	OG0002503	0.266045	0.664632	56.4528	67.0148		-0.00485376	0.995321	84.9108	83.4699
AMp07.491873.peg.6029	3-polyprenyl-4-hydroxybenzoate carboxy-lyase (EC 4.1.1.98)	OG0004146	-0.437745	0.648739	26.3738	19.1513		-2.60387	0.000107058	105.982	17.0064
AMp07.491873.peg.4267	1%2C2-phenylacetyl-CoA epoxidase%2C subunit B (EC 1.14.13.149)	OG0004371	-2.55188					0.153795	0.902317	86.7	94.7936
AMp07.491873.peg.852	Polyketide synthase modules and related proteins	OG0005053	-0.83988	0.0542997	93.4074	51.5091		-0.00176613	0.997441	38.1145	38.6953
AMp07.491873.peg.853	hypothetical protein	OG0006527	-0.518574	0.563905	29.3499	20.1825		-0.276543	0.57747	28.6411	22.8138
AMp07.491873.peg.854	lignin beta-ether hydrolase	OG0003206	-0.360998	0.754617	16.2327	12.5786		0.197552	0.821291	106.945	120.277
AMp07.491873.peg.3013	ABC transporter%2C permease protein 2 (cluster 5%2C nickel/peptides/opines)	OG0004006	-2.54591	0.0516748				-0.533711		4.26443	3.33444
AMp07.491873.peg.856	hypothetical protein	OG0002505	-0.901819	0.383843	21.2691	11.0054		-0.73233	0.149799	35.2004	20.6436
AMp07.491873.peg.4451	Manganese catalase (EC 1.11.1.6)	OG0000500	-2.54542					-0.186146		4.17267	3.70316
AMp07.491873.peg.4808	hypothetical protein	OG0000705	-2.54187					0.0265577	0.978393	17.0889	16.0375
AMp07.491873.peg.859	Molybdopterin synthase catalytic subunit MoaE (EC 2.8.1.12)	OG0002507	0.238346	0.855778	12.8148	14.8287		-0.138125	0.898712	8.5143	8.32872
AMp07.491873.peg.860	Molybdopterin synthase sulfur carrier subunit	OG0001347	0.520512	0.709786	9.92829	14.2322		-0.00497226	0.994028	17.4672	17.3459
AMp07.491873.peg.861	CDP-diacylglycerol--glycerol-3-phosphate 3-phosphatidyltransferase (EC 2.7.8.5)	OG0001348	0.518164	0.426767	38.6003	54.3327		-0.156187	0.753605	425.414	373.384
AMp07.491873.peg.862	Excinuclease ABC subunit C	OG0001349	0.629894	0.226136	47.6038	72.2046		0.43712	0.267515	89.7861	121.338
AMp07.491873.peg.863	FolM Alternative dihydrofolate reductase 1	OG0002508	-0.182024	0.850115	27.6734	24.1429		0.248054	0.647325	53.8772	62.811
AMp07.491873.peg.864	Outer membrane protein	OG0002509	-0.407949	0.47055	102.857	76.212		-0.0690623	0.961712	1104.3	1037.58
AMp07.491873.peg.865	Glutathione S-transferase family protein	OG0001350	0.931746	0.310013	16.8333	31.1892		0.644122	0.340044	118.559	181.332
AMp07.491873.peg.866	Ribonuclease T2 family protein	OG0004175	-0.0062095	0.99601	12.6807	12.3876		0.739663	0.124546	60.4089	99.66
AMp07.491873.peg.867	hypothetical protein	OG0003964	0.321144	0.764468	18.1206	22.6451		0.636256	0.0846731	241.607	369.903
AMp07.491873.peg.2727	hypothetical protein	OG0004648	-2.53854	9.36605e-08	79.3792	13.4941		0.576339		3.35454	4.89252
AMp07.491873.peg.869	Oxidoreductase%2C molybdopterin-binding	OG0000819	0.757051	0.1293	54.2633	89.7638		0.230461	0.458093	117.073	134.849
AMp07.491873.peg.5097	Mobile element protein	OG0005869	-2.53804	0.0393685				0.730469	0.309446	6.74444	10.5807
AMp07.491873.peg.871	Phosphoribosylglycinamide formyltransferase (EC 2.1.2.2)	OG0001353	0.867631	0.355627	13.2129	23.7768		-0.179289	0.821291	36.4802	32.8571
AMp07.491873.peg.872	Phosphoribosylformylglycinamidine cyclo-ligase (EC 6.3.3.1)	OG0001354	0.603583	0.333966	37.207	56.0093		-0.239597	0.821291	75.8823	63.4406
AMp07.491873.peg.873	Putative permease often clustered with de novo purine synthesis	OG0000531	0.211631	0.777085	42.4649	48.3766		0.0877714	0.841616	160.276	168.202
AMp07.491873.peg.874	DnaA inactivator Hda (shorter homolog of DnaA)	OG0001355	-0.0586108	0.967608	14.8237	14.199		-0.34662	0.70989	42.2885	32.6332
AMp07.491873.peg.875	Polyphosphate kinase (EC 2.7.4.1)	OG0000458	-0.259799	0.691875	71.4523	58.1529		-0.154586	0.606265	472.833	416.661
AMp07.491873.peg.876	Exopolyphosphatase (EC 3.6.1.11)	OG0000820	0.184056	0.764622	68.6479	76.18		-0.548842	0.124546	162.371	109.171
AMp07.491873.peg.877	Glycerophosphoryl diester phosphodiesterase (EC 3.1.4.46)	OG0001356	-0.392484	0.74029	18.6418	14.1528		-0.0798136	0.923143	12.3461	11.0093
AMp07.491873.peg.878	Proteins incorrectly called adenylate cyclase	OG0003208	0.33344	0.764492	17.1438	21.0224		-0.0371305	0.96683	18.85	19.3255
AMp07.491873.peg.5777	Small molecule metabolism	OG0003765	-2.53167	0.0362034	14.7471	2.42051		1.39938	0.0531061	6.87364	17.9386
AMp07.491873.peg.880	Multicopper oxidase	OG0000821	-0.899444	0.254384	31.4224	16.3188		0.0525889	0.947157	35.7812	36.3877
AMp07.491873.peg.881	Uncharacterized MFS-type transporter	OG0004176	-0.419627	0.753732	13.7197	9.91779		0.584529	0.342119	79.4068	118.042
AMp07.491873.peg.882	Aspartyl-tRNA synthetase (EC 6.1.1.12) @ Aspartyl-tRNA(Asn) synthetase (EC 6.1.1.23)	OG0001358	0.767529	0.00380644	191.391	320.391		-0.728902	0.398398	373.341	220.838
AMp07.491873.peg.883	Mobile element protein	OG0000004	0.203978					-0.40422	0.55626	11.3401	8.87729
AMp07.491873.peg.884	Heat shock protein 60 kDa family chaperone GroEL	OG0000010	-0.778942	0.00689689	516.414	297.041		0.238112	0.643573	54.889	64.3265
AMp07.491873.peg.885	hypothetical protein	OG0003209	-0.327092	0.551953	217.182	171.356		-0.502852	0.352576	41.1403	27.4191
AMp07.491873.peg.886	FIG00450156: hypothetical protein	OG0002510	0.93452	0.101295	36.9998	69.0025		0.762326	0.0388543	293.142	488.084
AMp07.491873.peg.887	hypothetical protein	OG0005663
AMp07.491873.peg.2089	Orf21%3B putative lipoprotein	OG0000896	-2.52772					-0.564152	0.523118	11.2712	7.46116
AMp07.491873.peg.889	Putative regulatory protein	OG0004535	-0.0993847	0.934525	25.7992	23.3606		0.304671	0.525381	43.2027	50.9044
AMp07.491873.peg.890	Permease of the drug/metabolite transporter (DMT) superfamily	OG0002511	0.309082	0.638587	44.2919	53.9536		0.35187	0.423854	67.4627	83.934
AMp07.491873.peg.891	Arginyl-tRNA--protein transferase (EC 2.3.2.8)	OG0000823	-0.362837	0.479671	101.901	78.3355		0.434425	0.46195	162.633	215.827
AMp07.491873.peg.892	FIG00451006: hypothetical protein	OG0001359	-0.430129	0.488845	62.9467	45.6559		-0.721859	0.0296892	178.026	105.161
AMp07.491873.peg.6660	Quinate/shikimate 5-dehydrogenase I delta (EC 1.1.1.25)	OG0004117	-0.390548					-2.58976	0.000548748	94.5456	15.4114
AMp07.491873.peg.894	Uncharacterized MFS-type transporter	OG0001361	0.623757	0.764622	6.1485	9.08188		0.297749	0.677384	37.9048	44.1326
AMp07.491873.peg.4533	hypothetical protein	OG0002253	-2.52403	0.249601	83.6644	14.3226		0.422903	0.57747	6.53645	9.09197
AMp07.491873.peg.896	hypothetical protein	OG0001363	-0.33969	0.569818	98.8944	76.9747		-0.655851	0.16784	484.968	302.739
AMp07.491873.peg.897	hypothetical protein	OG0010151
AMp07.491873.peg.6865	hypothetical protein	OG0006057	-2.51991					-0.3915	0.565337	24.3284	18.4343
AMp07.491873.peg.2289	Spermidine/putrescine import ABC transporter substrate-binding protein PotD (TC 3.A.1.11.1)	OG0002689	-2.51723	3.92879e-06	78.6226	13.4924		0.733357	0.141701	22.1702	35.5975
AMp07.491873.peg.900	Diaminohydroxyphosphoribosylaminopyrimidine deaminase (EC 3.5.4.26) / 5-amino-6-(5-phosphoribosylamino)uracil reductase (EC 1.1.1.193)	OG0000824	0.922644	0.0129923	73.8969	136.824		0.181449	0.821291	87.2667	96.6652
AMp07.491873.peg.901	Riboflavin synthase eubacterial/eukaryotic (EC 2.5.1.9)	OG0001365	0.830519	0.066494	60.1334	104.31		-0.121572	0.905187	65.0589	58.1238
AMp07.491873.peg.152	hypothetical protein		-2.51564					1.01814		1.43543	3.635
AMp07.491873.peg.903	6%2C7-dimethyl-8-ribityllumazine synthase (EC 2.5.1.78)	OG0001366	0.376175	0.666212	21.8416	28.0123		-0.274435	0.859818	25.4943	20.9371
AMp07.491873.peg.2609	Transcriptional regulator%2C GntR family	OG0004250	0.336488	0.776922	16.02	19.914		-2.57924	0.000273388	121.709	19.8898
AMp07.491873.peg.905	Uncharacterized MFS-type transporter	OG0003795	0.955587	0.50659	5.53973	10.5514		-0.76273	0.366608	53.9412	31.1223
AMp07.491873.peg.5839	Carbamate kinase (EC 2.7.2.2)	OG0004972	-0.944466	0.0572724	81.7	41.7777		-2.57452	0.000248761	717.564	117.753
AMp07.491873.peg.907	Outer membrane beta-barrel assembly protein BamE	OG0001369	0.0269615	0.976675	36.7343	37.012		-0.432738	0.405337	310.253	225.701
AMp07.491873.peg.908	Ubiquinol-cytochrome C chaperone	OG0001370	0.856703	0.311679	14.5097	25.911		-0.241582	0.784926	41.0334	33.9531
AMp07.491873.peg.909	FIG01269488: protein%2C clustered with ribosomal protein L32p	OG0001371	0.548427	0.514001	22.9866	33.2561		-0.41888	0.680321	24.3984	18.1997
AMp07.491873.peg.4296	Catalase KatE-intracellular protease (EC 1.11.1.6)	OG0000157	-2.51271	7.21705e-06	98.194	16.8662		-0.450861	0.729482	17.3367	13.1389
AMp07.491873.peg.4547	Inositol-1-phosphate synthase (EC 5.5.1.4)	OG0003857	-2.50976	1.24446e-07	78.096	13.8244		-0.194313	0.84601	10.017	8.96076
AMp07.491873.peg.912	Integration host factor alpha subunit	OG0001373	0.51037	0.425783	32.2035	45.188		0.261378	0.409344	234.213	273.592
AMp07.491873.peg.913	Transcriptional regulator PA2737%2C MerR family	OG0001374	-0.0215442	0.976675	159.497	154.859		0.709021	0.173251	316.025	505.761
AMp07.491873.peg.914	hypothetical protein	OG0004536	0.166892	0.709275	152.495	168.27		-0.45609	0.367705	477.921	343.297
AMp07.491873.peg.915	hypothetical protein	OG0005245	-0.00174856	0.998607	35.5449	34.7059		-0.259217	0.638798	32.0321	25.754
AMp07.491873.peg.916	hypothetical protein	OG0005054	-0.350294	0.632793	54.1094	41.932		-0.558457	0.0307868	206.303	138.57
AMp07.491873.peg.917	hypothetical protein	OG0005664	-0.311615	0.839545	12.39	9.89669		-0.0501912	0.964281	6.49902	6.53137
AMp07.491873.peg.918	hypothetical protein	OG0005246	-0.633303	0.318544	49.3604	31.1199		-0.478482	0.317262	123.777	87.4269
AMp07.491873.peg.919	hypothetical protein	OG0005055	0.593041	0.51942	21.8498	32.6884		-0.0335092	0.968781	81.2317	77.6327
AMp07.491873.peg.6998	hypothetical protein	OG0010210	-2.50444	0.0235893	24.332	4.39789		0.708149	0.260525	7.45509	10.3522
AMp07.491873.peg.921	hypothetical protein	OG0005247	-0.509363
AMp07.491873.peg.6524	hypothetical protein	OG0009280	-2.50126
AMp07.491873.peg.6098	Nitrogenase (molybdenum-iron)-specific transcriptional regulator NifA	OG0003591	-0.642541	0.0147203	41051.1	25876.2		-2.55305	3.30403e-06	718.141	120.182
AMp07.491873.peg.924	hypothetical protein	OG0000534	-0.612484					-1.08174		4.90619	2.01522
AMp07.491873.peg.925	hypothetical protein	OG0006528	-0.0262519
AMp07.491873.peg.926	Antibiotic biosynthesis monooxygenase	OG0005248	0.948194
AMp07.491873.peg.927	Oxidoreductase%2C aldo/keto reductase family	OG0000030	0.539583	0.571966	21.2266	30.5355		-0.0120751	0.990886	15.7662	15.3383
AMp07.491873.peg.928	4-carboxymuconolactone decarboxylase (EC 4.1.1.44)	OG0000535	-0.4186	0.667366	24.1029	17.8712		0.45412	0.620188	4.34371	7.29222
AMp07.491873.peg.929	hypothetical protein	OG0003210	-0.994652	0.42967				-0.191465		3.48374	3.24883
AMp07.491873.peg.930	Oxidoreductase%2C aldo/keto reductase family	OG0000030	-0.781599	0.430025	17.7635	10.1702		-0.461725	0.542044	10.5941	8.48782
AMp07.491873.peg.931	hypothetical protein	OG0004178	-0.182376	0.894027	15.2929	13.3283		-0.065924	0.933769	18.2592	17.5146
AMp07.491873.peg.932	conserved hypothetical protein	OG0004179	-0.123983	0.934525	12.3374	11.249		0.242947	0.810264	6.74169	8.69541
AMp07.491873.peg.4574	hypothetical protein	OG0005132	-2.49705
AMp07.491873.peg.934	Xylitol dehydrogenase (EC 1.1.1.9)	OG0003614	0.416361	0.440918	58.4316	76.7853		0.18123	0.60103	213.115	237.266
AMp07.491873.peg.4621	Maltodextrin ABC transporter%2C permease protein MdxG	OG0000150	-2.48806	0.0614544				1.24018	0.0797241	49.4168	113.371
AMp07.491873.peg.936	Bacterial sugar transferase	OG0001375	-0.976411	0.527464				0.130607	0.810633	89.1321	93.5387
AMp07.491873.peg.4706	Transcriptional regulator%2C IclR family	OG0001027	-2.48341					0.489475	0.506012	5.43222	8.24209
AMp07.491873.peg.938	structural elements%3B cell exterior%3B surface polysaccharides/antigens	OG0001376	0.616716					0.682599	0.136711	47.9669	76.1087
AMp07.491873.peg.939	hypothetical protein	OG0001377	0.138535	0.932475	12.0125	13.1838		0.488091	0.365408	106.04	146.284
AMp07.491873.peg.940	hypothetical protein	OG0000825	0.597938					0.433458	0.398958	19.6144	26.1661
AMp07.491873.peg.941	Diadenosine tetraphosphatase and related serine/threonine protein phosphatases	OG0000459	0.121057	0.934525	12.2156	12.787		-0.0519371	0.924863	46.7276	44.3453
AMp07.491873.peg.942	hypothetical protein	OG0002513	0.484936	0.754617	8.03429	10.8996		-0.243361	0.634832	36.2503	29.4379
AMp07.491873.peg.4973	Succinoglycan biosynthesis protein exoM (EC 2.-.-.-)	OG0004311	-1.55366	0.0209088	34.9683	11.4981		-2.50981	7.52567e-07	287.358	49.62
AMp07.491873.peg.944	N-acetyl-gamma-glutamyl-phosphate reductase (EC 1.2.1.38)	OG0000826	0.276313	0.674401	67.9153	80.2393		-0.244708	0.779727	90.8983	75.3834
AMp07.491873.peg.945	Agmatinase (EC 3.5.3.11)	OG0002514	-0.341473	0.768026	16.7341	12.9968		0.565102	0.120467	41.7151	60.7954
AMp07.491873.peg.4015	FOG: CBS domain	OG0004890	-2.47967	4.27674e-05	91.382	16.2354		-0.979929	0.398958	15.5793	8.02314
AMp07.491873.peg.947	LSU ribosomal protein L13p (L13Ae)	OG0001380	0.566328	0.123694	202.355	295.449		-0.533895	0.612493	2102.15	1421.73
AMp07.491873.peg.948	Phenylacetic acid degradation-related protein	OG0003796	0.255557	0.887428	7.01513	8.30412		0.0832103	0.923143	24.4294	25.5348
AMp07.491873.peg.949	Enoyl-CoA hydratase (EC 4.2.1.17)	OG0001381	0.0760011	0.93453	34.3561	35.3308		0.346039	0.304502	132.944	165.03
AMp07.491873.peg.950	Integral membrane protein	OG0002515	0.316203	0.750748	19.4134	23.5421		0.0140424	0.990492	22.7501	22.3979
AMp07.491873.peg.951	Succinyl-CoA synthetase%2C alpha subunit-related enzymes	OG0001382	0.949058	0.323944	11.6472	21.8156		0.524772	0.227989	157.401	221.763
AMp07.491873.peg.3029	5-methyltetrahydrofolate--homocysteine methyltransferase (EC 2.1.1.13)	OG0002783	-1.67298	5.72446e-05	374.132	116.329		-2.433	0.0194779	862.503	158.298
AMp07.491873.peg.953	hypothetical protein	OG0001383	0.388498	0.828463	8.06096	10.5424		0.628542	0.227989	27.78	43.4413
AMp07.491873.peg.954	Small molecule metabolism	OG0001384	0.916415	0.385388	11.6896	21.6005		0.199767	0.679658	59.672	66.5994
AMp07.491873.peg.955	Conserved membrane spanning protein with endonuclease/exonuclease/phosphatase domain	OG0002516	0.624468	0.408934	21.5167	32.8222		0.483686	0.264166	39.6934	53.6606
AMp07.491873.peg.4538	hypothetical protein	OG0002252	-2.46968	0.00141631	33.0729	6.16233		0.0106312	0.992373	6.27206	6.55415
AMp07.491873.peg.957	hypothetical protein	OG0008423	-0.226183					0.783755	0.458119	9.44376	14.0642
AMp07.491873.peg.958	ATP-dependent Clp protease proteolytic subunit ClpP (EC 3.4.21.92)	OG0001385	0.0601893	0.914991	160.372	163.906		0.0679089	0.918321	330.171	337.866
AMp07.491873.peg.959	FIG01074804: hypothetical protein	OG0007331	-0.127075	0.837554	108.533	97.7139		0.306608	0.505903	140.142	171.344
AMp07.491873.peg.960	ATP-dependent Clp protease ATP-binding subunit ClpX	OG0001386	0.339231	0.29259	243.415	302.699		0.303246	0.309727	515.465	623.426
AMp07.491873.peg.961	ATP-dependent protease La (EC 3.4.21.53) Type I	OG0000827	0.3814	0.195708	623.015	797.556		0.320733	0.57747	1760.07	2154.45
AMp07.491873.peg.962	DNA-binding protein HU-beta	OG0002517	-0.0212685	0.954572	1447.84	1404.23		0.683706	0.0456501	853.937	1346.57
AMp07.491873.peg.963	Alkaline phosphatase (EC 3.1.3.1)	OG0003211	0.329466	0.659328	37.4909	46.5575		0.314444	0.487001	28.633	34.9771
AMp07.491873.peg.964	Transcriptional regulator%2C MarR family	OG0000536	0.585425	0.613272	11.1075	16.3921		-0.0301889	0.96683	45.4409	45.136
AMp07.491873.peg.426	hypothetical protein	OG0002431	-2.46512	3.17843e-05	50.6169	9.03879		1.1853	0.0601476	46.5887	103.563
AMp07.491873.peg.966	DNA double-strand break repair Rad50 ATPase	OG0004538	0.423003	0.567186	38.9492	50.9847		0.651885	0.103879	46.9255	72.0495
AMp07.491873.peg.967	Transcriptional regulator	OG0000293	-0.188482	0.831822	55.9466	48.0714		-0.141134	0.891051	14.9172	13.5528
AMp07.491873.peg.968	hypothetical protein	OG0005249	0.0323866	0.981391	15.2245	15.2189		-0.18031	0.838664	32.627	27.6656
AMp07.491873.peg.969	hypothetical protein	OG0005666	0.387938	0.832735				0.138178	0.854181	14.5143	15.9887
AMp07.491873.peg.970	HlyD family secretion protein	OG0000402	-0.404567					0.204243	0.867385	6.8085	8.7543
AMp07.491873.peg.971	Bacteriocin/lantibiotic efflux ABC transporter%2C permease/ATP-binding protein	OG0000358	-0.344899	0.793812	14.5419	11.1077		-0.211353	0.802027	14.0197	11.8042
AMp07.491873.peg.972	hypothetical protein	OG0003615	0.213662	0.664632	254.951	290.589		-0.453811	0.202102	400.076	286.54
AMp07.491873.peg.973	hypothetical protein	OG0005250	0.451409	0.555518	29.6112	39.9857		-0.492275	0.0648274	103.444	71.7746
AMp07.491873.peg.974	hypothetical protein	OG0005667	0.463765	0.589356	25.5838	34.6553		0.344749	0.707018	35.8852	44.5054
AMp07.491873.peg.975	NADH ubiquinone oxidoreductase chain A (EC 1.6.5.3)	OG0001387	0.961455	0.0323945	40.6947	77.857		-0.980181	0.000746057	521.959	259.72
AMp07.491873.peg.976	NADH-ubiquinone oxidoreductase chain B (EC 1.6.5.3)	OG0000622	0.737574	0.115827	57.4111	94.3257		-1.08861	0.124466	109.688	50.8872
AMp07.491873.peg.7066	Mobile element protein	OG0000284	-2.4345					-0.357259	0.61538	14.136	9.98971
AMp07.491873.peg.4986	hypothetical protein	OG0010173	-2.42805	0.0210622	20.492	3.60488		0.0083173	0.991704	15.2929	15.2648
AMp07.491873.peg.4319	Aminodeoxychorismate lyase (EC 4.1.3.38)	OG0005341	-2.42529					0.414227	0.561749	7.96539	10.4519
AMp07.491873.peg.4310	Branched-chain alpha-keto acid dehydrogenase%2C E1 component%2C alpha subunit (EC 1.2.4.4) / Branched-chain alpha-keto acid dehydrogenase%2C E1 component%2C beta subunit (EC 1.2.4.4)	OG0004862	-2.42375	8.52582e-08	83.2575	15.2019		-0.432025	0.398958	157.243	114.398
AMp07.491873.peg.6178	Coupling protein VirD4%2C ATPase required for T-DNA transfer	OG0003884	-2.41722					-0.107005		4.1537	3.33242
AMp07.491873.peg.982	NADH-ubiquinone oxidoreductase chain E (EC 1.6.5.3)	OG0001390	0.819989	0.109052	57.461	98.8103		-1.05931	0.225939	67.7508	32.2017
AMp07.491873.peg.5848	Cobalt-zinc-cadmium resistance protein	OG0004974	-0.0217757	0.988376	13.0111	12.5535		-2.43147	1.71705e-05	131.34	23.7583
AMp07.491873.peg.5963	Methylmalonyl-CoA mutase (EC 5.4.99.2)	OG0005604	-2.41579					0.268145	0.674305	12.4845	14.1731
AMp07.491873.peg.6634	Mlr6684 protein	OG0003753	-2.40784					-0.467744	0.575507	21.1885	15.8354
AMp07.491873.peg.986	NADH-ubiquinone oxidoreductase chain J (EC 1.6.5.3)	OG0001394	0.947832	0.0576306	39.6824	75.2716		-0.595762	0.550184	112.233	73.2698
AMp07.491873.peg.987	NADH-ubiquinone oxidoreductase chain K (EC 1.6.5.3)	OG0001395	0.910514	0.380006	9.9584	18.0973		-0.831996	0.204255	149.267	82.6892
AMp07.491873.peg.5613	ABC transporter%2C permease protein 2 (cluster 5%2C nickel/peptides/opines)	OG0000266	-2.40366
AMp07.491873.peg.3171	hypothetical protein	OG0006857	-2.3988
AMp07.491873.peg.6952	putative membrane protein	OG0000245	-2.39216	0.0839513	17.6117	3.3537		-0.70011	0.23686	16.3336	9.81305
AMp07.491873.peg.4048	EAL domain protein	OG0003877	-2.38265	0.134878	12.1287	2.34261		0.173265	0.847478	9.25798	10.0636
AMp07.491873.peg.6316	Mobile element protein	OG0004101	-2.37203
AMp07.491873.peg.3980	Cell division protein FtsW	OG0000061	-2.3617	2.70261e-05	106.904	20.6065		-1.27486	0.0874077	10.9513	4.32515
AMp07.491873.peg.994	Putative transmembrane protein	OG0001402	0.341222	0.851008	7.54318	9.21984		-1.10305	0.0536377	38.1782	17.3997
AMp07.491873.peg.995	hypothetical protein	OG0005937	0.901524	0.205996	18.9571	34.826		-0.544642	0.194036	229.493	152.517
AMp07.491873.peg.3976	hypothetical protein	OG0006049	-2.35843
AMp07.491873.peg.997	Ferredoxin reductase	OG0004539	0.489482	0.664632	17.5761	23.7553		0.139203	0.822897	41.2102	44.5838
AMp07.491873.peg.998	putative dioxygenase ferredoxin protein	OG0004540	-0.684355					0.328293	0.661533	8.67604	9.86086
AMp07.491873.peg.999	Ferredoxin reductase	OG0004541	-0.0486493	0.950146	49.0703	46.4354		0.0157033	0.98957	14.4128	13.2935
AMp07.491873.peg.1000	Fatty acid hydroxylase family (carotene hydroxylase/sterol desaturase)	OG0003616	0.696446	0.338467	29.3964	47.6344		0.257449	0.731828	92.1384	107.422
AMp07.491873.peg.1001	hypothetical protein	OG0005668
AMp07.491873.peg.4012	hypothetical protein	OG0007349	-2.35811					-0.246215		6.48005	5.04629
AMp07.491873.peg.1003	ABC transporter%2C permease protein (cluster 2%2C ribose/xylose/arabinose/galactose)	OG0004542	-0.257965	0.886373	18.9181	15.6512		-0.907918	0.180333	11.1066	5.77232
AMp07.491873.peg.1004	ABC transporter%2C ATP-binding protein (cluster 2%2C ribose/xylose/arabinose/galactose)	OG0004543	-0.664335	0.552421	19.4544	12.1036		0.149441	0.905187	11.3211	12.4102
AMp07.491873.peg.1005	ABC transporter%2C substrate-binding protein (cluster 2%2C ribose/xylose/arabinose/galactose)	OG0004544	-0.567109	0.643186	14.8326	9.94533		-0.59357	0.350777	13.9416	8.93681
AMp07.491873.peg.1006	Transcriptional regulator%2C LacI/PurR family	OG0001403	-0.389474	0.764622	18.6274	14.019		-0.359653	0.426654	41.022	29.9094
AMp07.491873.peg.1007	hypothetical protein	OG0005669
AMp07.491873.peg.5923	Type II/IV secretion system ATPase TadZ/CpaE%2C associated with Flp pilus assembly	OG0004983	-2.35613	0.0198026	18.8716	3.73194		-0.549801	0.384717	19.9579	13.7058
AMp07.491873.peg.4365	Small molecule metabolism	OG0003016	-2.35544	8.57819e-07	76.7204	14.6518		0.0664339	0.969907	5.19928	6.24853
AMp07.491873.peg.6957	hypothetical protein	OG0000512	-2.35236	0.00108366	46.6756	9.183		-1.26851		7.21015	3.29552
AMp07.491873.peg.1011	DNA polymerase III alpha subunit (EC 2.7.7.7)	OG0002519	0.369159	0.400753	105.25	133.372		0.774319	0.136708	488.91	820.345
AMp07.491873.peg.1012	L%2CD-transpeptidase	OG0001405	0.685194	0.556717	9.41871	14.9292		0.556982	0.177622	107.766	154.54
AMp07.491873.peg.1013	DNA polymerase IV (EC 2.7.7.7)	OG0002520	0.687974	0.342997	21.1288	33.5646		0.328743	0.424753	48.2543	59.0876
AMp07.491873.peg.1014	hypothetical protein	OG0002521	-0.738817	0.514001	16.9208	10.023		0.661956	0.150753	25.866	41.0803
AMp07.491873.peg.1015	Polar-differentiation response regulator DivK	OG0002522	-0.0590278					0.384401	0.490538	85.6373	109.248
AMp07.491873.peg.1016	Pole remodelling regulatory diguanylate cyclase	OG0001406	-0.394496	0.730706	22.2061	16.5206		0.404037	0.400924	123.982	159.079
AMp07.491873.peg.1017	hypothetical protein	OG0006216	0.699962	0.645756	6.62936	10.274		-1.55784	0.0720895	8.21731	2.74834
AMp07.491873.peg.1018	LSU ribosomal protein L33p @ LSU ribosomal protein L33p%2C zinc-independent	OG0002523	0.847518	0.0169644	107.295	190.412		-0.911636	0.250278	309.927	161.489
AMp07.491873.peg.1019	Uncharacterized MFS-type transporter	OG0003213	0.208705	0.82669	23.583	26.9209		-0.853701	0.287385	52.3451	28.7633
AMp07.491873.peg.1020	MutT/Nudix family protein	OG0004180	0.319528	0.799498	20.9086	25.5075		-0.91366	0.0636088	49.3205	25.781
AMp07.491873.peg.4599	4-hydroxy-tetrahydrodipicolinate synthase (EC 4.3.3.7)	OG0003481	-2.35174					0.522026	0.584604	6.95127	8.50261
AMp07.491873.peg.1022	3'-to-5' exoribonuclease RNase R	OG0001408	0.470873	0.473976	39.7508	53.817		-0.701586	0.221779	185.019	111.669
AMp07.491873.peg.5030	hypothetical protein	OG0005112	-2.34636	0.0460719	13.3729	2.48611		0.0807634	0.947157	7.93003	8.47078
AMp07.491873.peg.4642	FIG068086: hypothetical protein	OG0005336	-2.34613	0.112099				-0.180606	0.566538	628.65	543.875
AMp07.491873.peg.1025	Acyl-phosphate:glycerol-3-phosphate O-acyltransferase PlsY (EC 2.3.1.n3)	OG0002525	0.975119	0.559184	6.944	12.9687		0.381296	0.390525	47.2745	60.9237
AMp07.491873.peg.4356	Dodecin%2C a flavin storage/sequestration protein	OG0003868	-2.33973					0.220784	0.817502	42.9071	48.7533
AMp07.491873.peg.539	hypothetical protein	OG0006209	-2.338
AMp07.491873.peg.5925	Flp pilus assembly protein%2C pilin Flp	OG0000137	-2.33726	0.00112947	35.7993	7.17636		-1.47234	0.288082	25.4749	9.20851
AMp07.491873.peg.4542	Small molecule metabolism%3B Central intermediary metabolism%3B sugar-nucleotide biosynthesis%2C conversions	OG0003001	-2.33718	0.0015381	43.6366	8.578		-1.31282		5.36542	2.20296
AMp07.491873.peg.4062	hypothetical protein	OG0005782	-2.32965					-0.304883	0.656387	79.0726	62.1753
AMp07.491873.peg.1031	Putative pre-16S rRNA nuclease YqgF	OG0001409	0.424298	0.757673	10.9126	14.4169		0.159922	0.73884	67.2038	71.9212
AMp07.491873.peg.1032	MBL-fold metallo-hydrolase superfamily	OG0000828	0.050694	0.959897	23.317	23.7185		0.191174	0.737881	128.316	142.956
AMp07.491873.peg.3726	hypothetical protein	OG0005103	-2.32828	0.0102819	26.0714	4.92064		0.00358586	0.997105	18.628	17.4268
AMp07.491873.peg.2028	hypothetical protein	OG0004213	-2.32289	0.00865891	26.0516	5.37316		-0.320833	0.784927	9.46804	7.23019
AMp07.491873.peg.4653	Putative transmembrane protein	OG0004794	-2.32277	0.00468214	23.1261	4.64766		-1.16353		5.71508	2.366
AMp07.491873.peg.4471	Small molecule metabolism	OG0004073	-2.32072					0.527057	0.516944	4.50062	6.77113
AMp07.491873.peg.302	Flagellar biosynthesis protein FliR	OG0001186	-2.31819	0.00125794	40.7234	7.71435		1.25452	0.159229	42.2708	99.3323
AMp07.491873.peg.4380	hypothetical protein	OG0003495	-2.31767					-0.0126428		5.0234	5.76428
AMp07.491873.peg.1039	FIG167255: hypothetical protein	OG0001415	0.62011	0.28535	35.8841	54.147		-0.517183	0.517222	102.24	69.894
AMp07.491873.peg.1040	Leucyl/phenylalanyl-tRNA--protein transferase (EC 2.3.2.6)	OG0001416	0.599113	0.399627	29.5756	43.8343		0.161244	0.742918	70.7684	75.7496
AMp07.491873.peg.259	Chemotaxis protein CheD	OG0003164	-2.31721
AMp07.491873.peg.4020	Msr0042 protein	OG0003065	-2.3115	1.56647e-05	80.9462	16.0114		0.0744784	0.926129	13.2619	13.1044
AMp07.491873.peg.5632	Coupling protein VirD4%2C ATPase required for T-DNA transfer	OG0003100	-2.30613	0.0974062				-0.236955	0.728442	16.7848	14.8293
AMp07.491873.peg.1044	Protein-disulfide isomerase	OG0001419	0.460594	0.434156	51.6265	69.9187		-0.439497	0.140042	306.007	221.178
AMp07.491873.peg.1045	hypothetical protein	OG0005938						-0.0513323		3.20687	3.40744
AMp07.491873.peg.4514	Pyrroloquinoline-quinone synthase (EC 1.3.3.11)	OG0004337	-2.30204	0.070448	18.2936	3.76171		0.754073	0.295567	21.3529	35.6254
AMp07.491873.peg.6633	Aldehyde dehydrogenase (EC 1.2.1.3)	OG0004940	-2.29734	0.0794085	13.2266	2.72397		0.112719	0.874808	19.6029	21.1358
AMp07.491873.peg.4623	Trehalose utilization protein ThuA	OG0002249	-2.29684	1.05563e-08	107.421	21.3181		1.18996	0.122232	76.2121	169.626
AMp07.491873.peg.1049	N-acetylmuramoyl-L-alanine amidase (EC 3.5.1.28)	OG0001421	0.803871	0.355927	14.6677	25.3533		-0.107277	0.805158	236.242	216.065
AMp07.491873.peg.1050	hypothetical protein	OG0005671	0.0841875	0.941058	19.8422	20.5824		0.076805	0.92632	142.998	147.81
AMp07.491873.peg.1051	Multimodular transpeptidase-transglycosylase (EC 2.4.1.129) (EC 3.4.-.-)	OG0000831	0.0318269	0.951969	201.477	202.838		-0.649715	0.173155	995.001	623.966
AMp07.491873.peg.1052	Peptide chain release factor 2 @ programmed frameshift-containing	OG0001422	0.992041	0.00617025	65.2867	127.057		-0.845595	0.130729	288.357	157.039
AMp07.491873.peg.1053	hypothetical protein	OG0003215	0.842662	0.428037	13.535	24.0782		-0.13371	0.764605	135.436	120.552
AMp07.491873.peg.6861	hypothetical protein		-2.29355					0.373991	0.618437	12.9074	16.9092
AMp07.491873.peg.1055	FIG00793859: hypothetical protein	OG0005056	-0.752033					-0.404714	0.67028	10.6506	7.58411
AMp07.491873.peg.1056	Transcriptional regulator%2C LysR family	OG0003216	-0.312833	0.837554	11.5377	9.30935		-0.217395	0.776059	14.782	13.0256
AMp07.491873.peg.1057	hypothetical protein	OG0005672	0.15061					-0.192012	0.829977	13.7988	11.238
AMp07.491873.peg.1058	FMN-dependent NADH-azoreductase (EC 1.7.1.6)	OG0000623	0.705355	0.670504				-0.134511	0.896311	10.2857	9.8499
AMp07.491873.peg.6200	blr0034%3B putative transposase	OG0005565	-2.28992					-0.774433	0.289351	7.63145	4.72667
AMp07.491873.peg.1060	23S rRNA (guanosine(2251)-2'-O)-methyltransferase (EC 2.1.1.185)	OG0001424	0.33301	0.570771	47.8521	59.4824		0.237586	0.643399	56.5036	66.322
AMp07.491873.peg.6736	hypothetical protein	OG0005614	-2.28547					0.219275	0.828493	6.93004	8.8759
AMp07.491873.peg.1062	hypothetical protein	OG0003217	-0.41679	0.512988	47.937	35.3066		-0.896189	0.243971	21.1099	11.2409
AMp07.491873.peg.1063	UDP-glucose 4-epimerase (EC 5.1.3.2)	OG0000832	0.069933	0.92666	62.5985	65.1199		0.671092	0.0793699	132.694	205.513
AMp07.491873.peg.1064	hypothetical protein	OG0005673	-0.650429	0.406312	65.5219	40.8961		-0.535197	0.614833	122.013	82.6274
AMp07.491873.peg.1065	Protein translocase subunit SecE	OG0001425	0.16911	0.873615	24.2267	26.8546		-1.07441	0.139473	224.838	104.547
AMp07.491873.peg.1066	Transcription antitermination protein NusG	OG0001426	0.762945	0.0625009	93.1639	154.672		-1.24368	0.153883	331.407	137.276
AMp07.491873.peg.1067	LSU ribosomal protein L11p (L12e)	OG0001427	0.879998	0.00773311	122.248	221.182		-1.23757		829.043	344.576
AMp07.491873.peg.4092	Transcriptional regulator%2C LysR family	OG0000075	-2.27731					0.126992	0.859285	17.8933	18.1129
AMp07.491873.peg.248	L-rhamnose mutarotase (EC 5.1.3.32)	OG0002408	-2.27558					2.4922		1.35614	7.0087
AMp07.491873.peg.3984	Limit dextrin alpha-1%2C6-maltotetraose-hydrolase (EC 3.2.1.196)	OG0003070	-2.27302	1.69598e-07	107.734	22.2085		-0.703242	0.474502	41.9453	25.697
AMp07.491873.peg.4972	STRUCTURAL ELEMENTS%3B Cell Exterior%3B surface polysaccharides/antigens	OG0003847	-0.845193	0.359192	24.4613	13.3281		-2.37156	0.000242378	164.96	31.383
AMp07.491873.peg.1072	DNA-directed RNA polymerase beta subunit (EC 2.7.7.6)	OG0001431	0.882789	0.000497615	562.447	1018.85		-1.11998	0.19873	4112.97	1855.19
AMp07.491873.peg.4725	Small molecule metabolism	OG0000709	-2.26982	0.0198088	28.382	5.78046		-0.225115	0.836148	7.31066	6.04083
AMp07.491873.peg.1074	Two-component transcriptional response regulator%2C LuxR family	OG0002529	-0.0301792	0.97292	44.8685	43.1461		-0.339507	0.318946	148.569	115.206
AMp07.491873.peg.1075	hypothetical protein	OG0005675	-0.0250111	0.96546	197.308	190.401		-1.07323	0.119417	363.145	169.246
AMp07.491873.peg.4969	Exopolysaccharide polymerization/transport protein	OG0000700	-0.818736	0.059629	113.064	63.4331		-2.34368	5.74996e-05	935.523	181.024
AMp07.491873.peg.1077	SSU ribosomal protein S7p (S5e)	OG0001434	0.68014	0.289578	49.162	77.6732		-1.7866	0.0797241	611.506	173.775
AMp07.491873.peg.1078	Translation elongation factor G	OG0000833	0.896457	0.373016	278.729	509.05		-1.69854		3782.59	1142.65
AMp07.491873.peg.1079	Translation elongation factor Tu	OG0000115	0.933742	0.0883687	67.1334	126.008		-1.61182		797.186	255.674
AMp07.491873.peg.4625	hypothetical protein	OG0002248	-2.25475	3.44802e-08	130.185	27.3615		-0.0274194	0.965209	83.6816	78.9324
AMp07.491873.peg.1081	LSU ribosomal protein L3p (L3e)	OG0001436	0.941399	0.0376161	62.3537	117.968		-1.71009		793.174	237.547
AMp07.491873.peg.6772	Acetyltransferase	OG0001069	-2.25152					-0.916296		2.79481	1.81247
AMp07.491873.peg.2116	hypothetical protein	OG0003294	-2.2424	0.00102747	49.9629	10.5346		0.127547	0.923406	6.78512	7.32529
AMp07.491873.peg.6583	Mobile element protein	OG0000120	-2.24157					-0.815224		2.63142	1.78462
AMp07.491873.peg.5033	STRUCTURAL ELEMENTS%3B Cell Exterior%3B surface polysaccharides/antigens	OG0000128	-2.24037	0.0158747	30.5537	6.25528		-0.31658	0.610668	20.0122	16.4273
AMp07.491873.peg.6048	Nitrite reductase accessory protein NirV	OG0003934	-1.79404	0.0320798	21.8293	6.25094		-2.33768	1.12893e-06	46.2945	8.95907
AMp07.491873.peg.5599	Possible integrase-like protein	OG0006088	-2.23323					-0.941481		4.87849	2.67635
AMp07.491873.peg.4633	Aerotolerance protein BatA	OG0005128	-2.23134					-0.62338	0.152642	147.481	93.7771
AMp07.491873.peg.1089	LSU ribosomal protein L29p (L35e)	OG0001443	0.399365	0.645528	26.0803	34.0929		-0.828999		528.238	291.174
AMp07.491873.peg.1389	Spermidine export protein MdtI	OG0004560	-2.23096					0.328627	0.700702	6.20967	8.19784
AMp07.491873.peg.5211	Uncharacterized UPF0118 membrane protein	OG0003843	-2.22815	0.0189935				-0.189823	0.835771	11.7634	10.5137
AMp07.491873.peg.5188	putative membrane protein	OG0003444	-2.22795	0.115827
AMp07.491873.peg.1854	hypothetical protein	OG0006842	-2.22493	0.00492005	32.4614	6.69911		0.416831	0.634832	8.48769	10.404
AMp07.491873.peg.2382	Msr2723 protein	OG0002705	-2.22456	7.85577e-09	153.886	32.8027		0.155556	0.820714	29.1444	30.5154
AMp07.491873.peg.4018	RNA polymerase ECF-type sigma factor	OG0002294	-2.22329	0.00021775	55.2147	12.0699		-0.930379	0.0404504	55.9281	28.7743
AMp07.491873.peg.1459	hypothetical protein		-2.22225					-0.179381	0.791533	14.6028	12.9688
AMp07.491873.peg.4403	D-3-phosphoglycerate dehydrogenase (EC 1.1.1.95)	OG0004845	-2.22116	0.0730867	20.059	4.00613		0.255622	0.809153	5.1586	7.08632
AMp07.491873.peg.5730	hypothetical protein	OG0003110	-2.22092	0.038137	22.0714	4.68037		-0.834761	0.14513	46.8168	25.6754
AMp07.491873.peg.1973	Phage DNA Packaging Protein	OG0006536	-2.20821					-0.0947581		6.08255	5.73745
AMp07.491873.peg.5203	ABC transporter%2C ATP-binding protein (cluster 2%2C ribose/xylose/arabinose/galactose) / ABC transporter%2C ATP-binding protein (cluster 2%2C ribose/xylose/arabinose/galactose)	OG0004296	-2.20639	0.045446	20.5406	4.3662		-0.288481	0.723496	32.1646	26.7978
AMp07.491873.peg.5122	hypothetical protein	OG0006553	-2.20552	0.0799068				-0.104309	0.906385	9.29658	8.37691
AMp07.491873.peg.6460	Oxidoreductase%2C short-chain dehydrogenase/reductase family	OG0004934	-2.19959					0.742479	0.310927	7.58104	11.117
AMp07.491873.peg.1342	FIG01075434: hypothetical protein	OG0005252	-2.1992	6.53333e-09	287.176	62.0929		0.398677	0.479015	207.735	270.674
AMp07.491873.peg.4384	putative phospholipase D family protein	OG0004077	-2.19858	0.00472976	27.7965	5.95546		-0.102326	0.914919	13.2657	13.0264
AMp07.491873.peg.6181	Peptidoglycan hydrolase VirB1%2C involved in T-DNA transfer	OG0003083	-2.1936					-0.715691		7.93395	4.32425
AMp07.491873.peg.2868	hypothetical protein	OG0005731	-2.19166
AMp07.491873.peg.4293	Transcriptional regulator%2C LysR family	OG0004083	-2.19082	0.0304642				0.166118	0.840312	12.4725	14.7441
AMp07.491873.peg.4534	hypothetical protein	OG0006036	-2.1891	0.000327001	63.3653	14.1031		-0.131478		4.61734	4.77869
AMp07.491873.peg.1109	Protein-methionine-sulfoxide reductase heme-binding subunit MsrQ	OG0003218	0.634054	0.538242	13.7628	20.7878		0.260787	0.689972	55.9331	64.9864
AMp07.491873.peg.1110	Protein-methionine-sulfoxide reductase catalytic subunit MsrP	OG0003219	0.98084	0.104214	39.9813	77.151		0.566732	0.236549	143.751	208.242
AMp07.491873.peg.1111	macromolecule metabolism%3B macromolecule degradation%3B degradation of proteins%2C peptides%2C glycopeptides	OG0001461	0.534106	0.160423	102.895	147.032		-0.247706	0.687227	116.792	96.9126
AMp07.491873.peg.1112	Replication-associated recombination protein RarA	OG0001462	0.361632	0.585003	61.7374	78.261		-0.316361	0.577277	91.1138	70.6335
AMp07.491873.peg.1113	small multidrug resistance family (SMR) protein	OG0000834	0.423959	0.380582	68.063	89.8845		0.07518	0.930398	51.3448	53.9156
AMp07.491873.peg.1114	Chaperone required for the assembly of the mitochondrial F1-ATPase	OG0001463	0.820797	0.087425	71.7163	123.629		-0.897327	0.121873	53.8467	28.3343
AMp07.491873.peg.1115	Similar to phosphoglycolate phosphatase%2C clustered with ribosomal large subunit pseudouridine synthase C	OG0002531	0.420256	0.387363	62.1909	81.8302		-0.33085	0.664581	30.2491	23.5381
AMp07.491873.peg.4432	Probable metallo-hydrolase YflN	OG0003865	-2.18854	0.0251699	35.183	7.73897		0.150996	0.897993	4.75901	6.32265
AMp07.491873.peg.1117	Fluoride ion transporter CrcB	OG0000835	0.376612	0.866474				-0.199258	0.836301	26.0157	22.3612
AMp07.491873.peg.1118	S-formylglutathione hydrolase (EC 3.1.2.12)	OG0002532	0.949186	0.149662	23.5338	44.7172		0.0356161	0.955144	57.5731	58.0437
AMp07.491873.peg.1119	hypothetical protein	OG0001465	0.927885	0.371683	12.6335	24.1461		-0.0325471	0.969907	101.424	97.7264
AMp07.491873.peg.1120	probable P23 protein	OG0001466	-0.0936364	0.930368	40.2433	37.078		-0.366017	0.504655	64.4209	49.098
AMp07.491873.peg.5500	Tungstate ABC transporter%2C ATP-binding protein	OG0006557	-2.18664	0.00332655	58.2537	12.9108		0.552968		3.62217	5.87024
AMp07.491873.peg.1122	Putative regulatory protein	OG0004547	0.580704	0.189147	67.2894	99.077		-0.0730501	0.956189	23.2995	22.3522
AMp07.491873.peg.1123	hypothetical protein	OG0006902
AMp07.491873.peg.1124	Octanoate-[acyl-carrier-protein]-protein-N-octanoyltransferase (EC 2.3.1.181)	OG0001467	-0.570092	0.53129	32.3136	21.6285		-0.71767	0.251949	25.7025	14.6749
AMp07.491873.peg.1738	hypothetical protein	OG0005496	-2.18635					0.267367	0.688999	16.1979	18.0827
AMp07.491873.peg.5626	hypothetical protein	OG0000093	-2.18495					-0.228014		3.46802	2.87528
AMp07.491873.peg.1127	FIG004684: SpoVR-like protein	OG0001470	-0.906416	0.0148724	190.884	100.811		0.0619963	0.9481	139.941	143.614
AMp07.491873.peg.5142	Mobile element protein	OG0000015	-2.17696
AMp07.491873.peg.5995	Arsenate reductase (EC 1.20.4.1) glutaredoxin-coupled%2C glutaredoxin-like family	OG0002345	-2.17533	0.0270146	26.2301	5.73041		0.328313	0.675484	15.2097	19.4343
AMp07.491873.peg.1130	Peptide deformylase (EC 3.5.1.88)	OG0002533	0.097825	0.94908	19.2732	20.0743		-0.0860459	0.918321	18.6181	17.1718
AMp07.491873.peg.1131	Mg/Co/Ni transporter MgtE%2C CBS domain-containing	OG0001471	0.259769	0.615809	132.712	156.762		-0.0946778	0.867385	118.872	108.156
AMp07.491873.peg.1132	Transcriptional regulator%2C MerR family	OG0001472	0.109145	0.900541	45.5676	48.4976		-0.256733	0.573405	54.6991	45.8256
AMp07.491873.peg.1133	putative membrane protein	OG0002534	-0.232105	0.682893	140.586	117.737		-0.538472	0.361063	59.0765	40.2143
AMp07.491873.peg.1134	Putative transmembrane protein	OG0001473	0.458591	0.571966	31.2938	42.046		0.250636	0.621764	45.0008	52.174
AMp07.491873.peg.1135	hypothetical protein	OG0005676	0.707658	0.241294	31.2131	49.7585		-0.645551	0.313016	111.713	70.3976
AMp07.491873.peg.1136	L-serine dehydratase%2C beta subunit (EC 4.3.1.17) / L-serine dehydratase%2C alpha subunit (EC 4.3.1.17)	OG0002535	-0.232908	0.54191	234.126	195.628		-0.306256	0.705129	920.095	727
AMp07.491873.peg.1137	hypothetical protein	OG0001474	0.890506	0.190792	23.7855	43.1399		-0.311777	0.709278	54.7242	43.0582
AMp07.491873.peg.4971	UTP--glucose-1-phosphate uridylyltransferase (EC 2.7.7.9)	OG0004312	-0.683297	0.330631	48.0642	29.5304		-2.3336	0.000508596	454.233	88.4415
AMp07.491873.peg.1139	D-alanyl-D-alanine carboxypeptidase (EC 3.4.16.4)	OG0001475	0.0939809	0.915277	51.5676	54.0767		-0.0492798	0.933769	1499.53	1422.82
AMp07.491873.peg.1140	Putative transmembrane protein	OG0002536	-0.476787	0.704218	14.6472	10.3841		-0.0042112	0.996291	87.1569	84.7529
AMp07.491873.peg.6650	L-lysine permease	OG0003754	-2.17131					0.675381	0.371761	24.7427	37.2213
AMp07.491873.peg.1142	hypothetical protein	OG0001476	-0.869781	0.482075	14.719	7.85544		0.445124	0.322523	46.1416	61.1581
AMp07.491873.peg.1143	hypothetical protein	OG0001477	-0.480524	0.777376				0.186215		4.03864	5.21406
AMp07.491873.peg.1144	FIG056164: rhomboid family serine protease	OG0001478	-0.0242219	0.979132	32.9142	31.512		-0.406406	0.421119	60.6901	44.6816
AMp07.491873.peg.1145	hypothetical protein	OG0007404	-0.987123	0.00291183	317.116	157.907		0.878505	0.181422	21.1372	38.5824
AMp07.491873.peg.1146	CBS domain protein	OG0001479	-0.876223	0.0380111	195.036	105.007		0.502822	0.472464	100.212	138.723
AMp07.491873.peg.1147	Patatin-like phospholipase domain protein	OG0001480	-0.999414	0.00706113	169.783	83.4822		0.20105	0.664702	352.008	394.453
AMp07.491873.peg.1148	hypothetical protein	OG0005677	0.253265	0.723166	45.8829	54.0442		0.065387	0.934583	103.578	105.081
AMp07.491873.peg.1149	Phosphoribosyl-AMP cyclohydrolase (EC 3.5.4.19)	OG0001481	-0.523055	0.328616	104.756	71.7202		-0.311607	0.518792	187.825	147.871
AMp07.491873.peg.1150	GTP cyclohydrolase I (EC 3.5.4.16) type 1	OG0001482	-0.411742	0.187189	275.176	203.73		-0.348807	0.397969	617.627	474.179
AMp07.491873.peg.1151	Putative iron-sulfur cluster assembly scaffold protein for SUF system%2C SufE2	OG0001483	-0.298706	0.640625	82.0092	65.9108		-0.559517	0.255498	101.168	66.104
AMp07.491873.peg.1152	Membrane protein insertion efficiency factor YidD	OG0001484	-0.0349742	0.982913	11.1746	10.507		-0.608068	0.159893	36.6072	23.8274
AMp07.491873.peg.1153	hypothetical protein	OG0003966	-0.708095	0.380006	29.5667	18.0502		-0.393986	0.62325	18.9315	14.0172
AMp07.491873.peg.1154	hypothetical protein	OG0002537	0.0455541	0.959422	34.5914	35.1352		-0.664107	0.143068	47.9913	28.7687
AMp07.491873.peg.1155	Threonyl-tRNA synthetase (EC 6.1.1.3)	OG0001485	0.179832	0.687676	165.603	184.714		-1.08008	0.200589	352.822	163.734
AMp07.491873.peg.1156	hypothetical protein	OG0001486	0.84075	0.0210622	68.7511	121.012		-0.260085	0.575568	174.053	143.042
AMp07.491873.peg.1157	Nitroreductase family protein	OG0001487	0.86947	0.344005	15.9968	28.4518		-0.255969	0.821291	14.0209	11.443
AMp07.491873.peg.1158	Nitrilotriacetate monooxygenase component B (EC 1.14.13.-)	OG0001488	0.273173	0.743375	30.1495	35.6517		-0.522045	0.492345	18.4668	12.9689
AMp07.491873.peg.1159	FIG01075119: hypothetical protein	OG0004549	-0.187733	0.839655	40.5401	35.307		0.188122	0.78103	22.0069	24.0543
AMp07.491873.peg.1160	hypothetical protein	OG0001489	0.501219	0.644569	14.0166	19.7721		0.438266	0.310927	63.997	84.6466
AMp07.491873.peg.4299	Nucleoside-diphosphate-sugar epimerase	OG0004867	-2.17076	0.00202507	37.5551	8.53784		0.202685	0.808446	12.0387	15.2174
AMp07.491873.peg.1162	hypothetical protein
AMp07.491873.peg.1163	Small molecule metabolism	OG0000624	-0.128101	0.943695	9.10613	8.07423		-0.261694	0.604551	24.7968	20.8963
AMp07.491873.peg.4937	Small molecule metabolism	OG0004763	-2.16508	0.0409814	16.31	3.39386		0.195687	0.792875	12.8053	14.7693
AMp07.491873.peg.1165	Phospholipase/carboxylesterase family protein	OG0003222	-0.00779277	0.996264	9.62939	9.52158		0.0253583	0.969907	52.4862	53.8538
AMp07.491873.peg.1166	Oxidoreductase%2C FAD-binding	OG0002539	0.713207	0.673152	6.46109	10.3161		0.033457	0.964856	25.4798	26.8001
AMp07.491873.peg.1167	COGs COG2353	OG0004550	-0.891284					0.677015		3.031	5.34674
AMp07.491873.peg.6997	FIG01074193: hypothetical protein	OG0006938	-2.16082					-0.177936		2.71553	2.53962
AMp07.491873.peg.1169	Triosephosphate isomerase (EC 5.3.1.1)	OG0002541	0.422554	0.31476	134.342	176.998		0.187902	0.709788	150.334	168.349
AMp07.491873.peg.1170	Protein translocase membrane subunit SecG	OG0002542	0.501599	0.123694	148.888	207.018		-0.389586		90.2886	67.6183
AMp07.491873.peg.1171	CTP synthase (EC 6.3.4.2)	OG0002543	0.756313	0.0151984	132.458	220.15		-0.163425	0.707727	507.621	444.25
AMp07.491873.peg.1172	Lactoylglutathione lyase and related lyases	OG0002544	0.307744	0.6767	41.2091	50.2603		-0.191752	0.832496	53.6507	45.8958
AMp07.491873.peg.4381	hypothetical protein	OG0005775	-2.15893	0.250172
AMp07.491873.peg.193	Transcriptional regulator%2C GntR family	OG0005229	-2.15788	0.058885	21.0837	4.63192		-0.187808		5.29379	4.9373
AMp07.491873.peg.1175	hypothetical protein	OG0005940	-0.534272	0.261195	353.11	240.605		-0.410792	0.471337	29.5082	21.4716
AMp07.491873.peg.1176	VgrG protein	OG0003799	0.51638	0.369171	56.184	79.0202		0.286536	0.662796	24.6415	29.8014
AMp07.491873.peg.1177	Cell division protein DivIC (FtsB)%2C stabilizes FtsL against RasP cleavage	OG0002547	-0.976096	0.0116088	173.372	87.3437		0.0535603	0.934583	164.718	166.163
AMp07.491873.peg.1178	Pyruvate dehydrogenase E1 component alpha subunit (EC 1.2.4.1)	OG0001490	0.686611	0.00160903	2492.26	3948.3		0.960432	0.00821218	300.541	571.789
AMp07.491873.peg.1179	Pyruvate dehydrogenase E1 component beta subunit (EC 1.2.4.1)	OG0002548	0.630561	0.0163684	2045.04	3117.54		0.926463	0.00827861	212.842	396.5
AMp07.491873.peg.1180	Dihydrolipoamide acetyltransferase component of pyruvate dehydrogenase complex (EC 2.3.1.12)	OG0002549	0.483741	0.105679	2663.33	3668.08		0.217927	0.74689	329.67	375.343
AMp07.491873.peg.1181	Arylesterase	OG0003223	0.47128	0.128305	510.193	695.811		-0.0204587	0.986592	146.44	141.069
AMp07.491873.peg.1182	Acetyltransferase	OG0003617	0.562089	0.0810983	370.242	537.645		-0.266534	0.79695	66.5718	53.9488
AMp07.491873.peg.1183	Dihydrolipoamide dehydrogenase of pyruvate dehydrogenase complex (EC 1.8.1.4)	OG0002550	0.725963	0.00195452	1528.05	2487.5		-1.45661	0.0773794	886.842	317.008
AMp07.491873.peg.1184	hypothetical protein	OG0000537	0.730888	0.0113049	282.302	460.233		-0.898698	0.294152	248.988	130.898
AMp07.491873.peg.3195	Xylulose-5-phosphate phosphoketolase (EC 4.1.2.9) @ Fructose-6-phosphate phosphoketolase (EC 4.1.2.22)	OG0000369	-1.13955	1.05591e-05	454.585	203.61		-2.31655	0.011128	1739.72	340.92
AMp07.491873.peg.2447	Hemoglobin-like protein HbO	OG0002720	-0.190862					-2.31589	3.38174e-05	28.1188	5.57553
AMp07.491873.peg.1187	FIG00983769: hypothetical protein	OG0003800	0.637727	0.250393	42.387	64.8864		-1.70292		9.95131	3.01099
AMp07.491873.peg.1188	Ribosome association toxin RatA	OG0002552	0.39208	0.534497	41.7802	53.6829		-0.0506292	0.953289	29.6711	26.8966
AMp07.491873.peg.1189	Nicotinamide-nucleotide amidase (EC 3.5.1.42)	OG0001491	0.539267	0.462559	25.2554	35.7071		-0.68197	0.395374	8.09784	5.34888
AMp07.491873.peg.1190	2-C-methyl-D-erythritol 4-phosphate cytidylyltransferase (EC 2.7.7.60) / 2-C-methyl-D-erythritol 2%2C4-cyclodiphosphate synthase (EC 4.6.1.12)	OG0002553	0.592291	0.210237	50.9171	75.4232		-0.37737	0.656299	41.435	31.2883
AMp07.491873.peg.1191	hypothetical protein	OG0009206	-0.451848					-0.604795	0.17523	26.1834	16.2951
AMp07.491873.peg.5622	Integrase/recombinase%2C RitB	OG0000226	-2.14784					-1.10609		5.78837	3.1088
AMp07.491873.peg.1193	Nitrogen regulation protein NtrB (EC 2.7.13.3)	OG0002555	-0.1632	0.817831	63.9077	56.044		-0.0366337	0.966708	45.7002	44.3824
AMp07.491873.peg.1194	Nitrogen regulation protein NR(I)%2C GlnG (NtrC)	OG0000836	0.780089	0.101996	51.6497	86.5601		0.200968	0.628167	61.2431	69.3846
AMp07.491873.peg.1195	Nitrogen regulation protein NtrY (EC 2.7.3.-)	OG0002556	0.673876	0.250059	39.7351	62.095		-0.16105	0.841603	191.708	168.997
AMp07.491873.peg.1196	Nitrogen regulation protein NtrX	OG0002557	0.61778	0.484254	25.806	39.2762		-0.414995	0.356442	169.236	125.438
AMp07.491873.peg.1197	Trk potassium uptake system protein TrkA	OG0005057	0.955884	0.179885	18.6261	35.2506		-0.510399	0.175615	144.373	99.6475
AMp07.491873.peg.1198	D-alanine aminotransferase (EC 2.6.1.21)	OG0003224	0.308625	0.649241	38.4457	47.0718		-0.560395	0.324986	96.777	64.6041
AMp07.491873.peg.5728	hypothetical protein	OG0002334	-2.14716	0.141379	11.5419	2.38277		-0.192299	0.716255	114.801	98.832
AMp07.491873.peg.5869	hypothetical protein	OG0005602	-2.14453	0.000147769	48.6298	10.8093		0.325459	0.634832	49.0314	60.8179
AMp07.491873.peg.1201	Nucleoside triphosphate pyrophosphohydrolase MazG (EC 3.6.1.8)	OG0002560	0.588	0.644272	12.8162	18.9329		-0.275514	0.638798	46.8959	37.7423
AMp07.491873.peg.3124	hypothetical protein	OG0006313	-2.14435
AMp07.491873.peg.1203	Precorrin-2 oxidase (EC 1.3.1.76) @ Sirohydrochlorin ferrochelatase activity of CysG (EC 4.99.1.4) / Uroporphyrinogen-III methyltransferase (EC 2.1.1.107)	OG0002561	-0.987632	0.0844498	67.5493	33.9391		1.15356	0.0716488	9.00124	20.5821
AMp07.491873.peg.1204	Conserved hypothetical protein probably involved in sulfate reduction	OG0002562	0.869485	0.513397	7.10473	12.8729		1.13902		2.27202	4.29242
AMp07.491873.peg.1205	Sulfite reductase [NADPH] hemoprotein beta-component (EC 1.8.1.2)	OG0000837	0.492114	0.365769	52.4267	72.8237		0.654942	0.282279	46.2826	71.7416
AMp07.491873.peg.1206	Oxidoreductase probably involved in sulfite reduction	OG0001492	0.173897	0.886373	16.3709	18.0087		0.301228	0.688559	20.2615	24.103
AMp07.491873.peg.4258	Carboxynorspermidine synthase (EC 1.5.1.43)	OG0004874	0.806913	0.390121	20.0351	34.5764		-2.30096	1.51459e-05	354.039	70.5387
AMp07.491873.peg.1208	L-amino acid ABC transporter (Glu/Asp/His/...)%2C ATP-binding protein AapP	OG0000003	-0.266202	0.868957	13.8538	11.2495		0.985947	0.0334768	12.0311	24.8164
AMp07.491873.peg.1209	L-amino acid ABC transporter (Glu/Asp/His/...)%2C permease protein 2 AapM	OG0000404
AMp07.491873.peg.1210	L-amino acid ABC transporter (Glu/Asp/His/...)%2C permease protein 1 AapQ	OG0000462	-0.488038	0.560434	41.2276	28.6841		1.49399	0.0696287	262.89	725.003
AMp07.491873.peg.4259	Carboxynorspermidine decarboxylase (EC 4.1.1.96)	OG0004873	1.17237	0.291288	8.56439	19.2673		-2.29835	2.59932e-07	236.557	47.3582
AMp07.491873.peg.4122	hypothetical protein	OG0006047	-2.143	0.153435
AMp07.491873.peg.1213	Cystathionine beta-lyase (EC 4.4.1.8)	OG0001493	0.471329	0.343017	58.1272	79.5203		0.0513132	0.930398	525.454	534.546
AMp07.491873.peg.1214	Uncharacterized oxidoreductase	OG0001494	0.809253	0.23235	26.2766	45.0415		0.426046	0.704214	12.7586	17.2927
AMp07.491873.peg.4713	Phosphohydrolase (MutT/nudix family protein)	OG0003700	-2.14151	0.0280406	18.8409	4.04872		0.0535457	0.944561	22.1138	21.567
AMp07.491873.peg.1216	Hydrolase%2C alpha/beta fold family	OG0001496	0.657213	0.41829	21.8512	33.6251		0.367332	0.441389	219.142	276.962
AMp07.491873.peg.1217	Serine acetyltransferase (EC 2.3.1.30)	OG0001497	0.507638	0.183346	107.779	150.867		-0.238904	0.501178	252.402	210.985
AMp07.491873.peg.1218	Uncharacterized protein SMc02112	OG0001498	0.865872	0.191404	39.9567	71.4961		-0.59526	0.154316	211.584	137.521
AMp07.491873.peg.3093	Glycerol-3-phosphate regulon repressor GlpR	OG0000257	-0.492406					-2.28165	0.00163685	131.048	26.4385
AMp07.491873.peg.2203	FIG016425: Soluble lytic murein transglycosylase and related regulatory proteins (some contain LysM/invasin domains)	OG0000640	-0.581632	0.581203	19.6514	12.7403		-2.27205	0.0011357	62.6067	12.7749
AMp07.491873.peg.1221	ATP-dependent Clp protease adaptor protein ClpS	OG0001500	0.202848	0.685933	96.0291	109.114		-0.0398654	0.965403	238.849	226.873
AMp07.491873.peg.1222	ATP-dependent Clp protease ATP-binding subunit ClpA	OG0001501	0.271648	0.363429	645.361	765.887		0.078448	0.898712	1135.6	1175.48
AMp07.491873.peg.1223	Putative transmembrane protein	OG0004182	0.0558962	0.959747	26.3799	27.0258		-0.737405	0.0193538	92.1321	53.0878
AMp07.491873.peg.1224	Putative transmembrane protein	OG0004183	0.752052	0.489749	9.58698	15.7924		-0.353725		4.69338	4.12645
AMp07.491873.peg.4266	1%2C2-phenylacetyl-CoA epoxidase%2C subunit C (EC 1.14.13.149)	OG0004372	-2.14051	0.101765	14.9461	3.14217		0.362407	0.630388	87.6562	111.864
AMp07.491873.peg.1226	FIG110192: hypothetical protein	OG0001503	0.733129	0.196128	43.8931	71.081		0.0544481	0.947157	66.8813	67.9902
AMp07.491873.peg.5616	Tripeptide aminopeptidase (EC 3.4.11.4)	OG0000239	-2.1391	0.0405918	15.886	3.41273		-0.641612		6.69985	4.50485
AMp07.491873.peg.4464	hypothetical protein	OG0003861	-2.13807	0.0535139	25.6733	5.54866		0.14213	0.866723	13.1337	15.8958
AMp07.491873.peg.1229	ATP/GTP-binding site motif A	OG0001506	0.493883	0.248768	115.508	160.057		0.0482996	0.925482	275.607	281.033
AMp07.491873.peg.1230	hypothetical protein	OG0005941	-0.471896	0.621234	28.0913	19.6047		-0.464353	0.441389	20.1154	13.5779
AMp07.491873.peg.1231	ROK family protein	OG0002563	-0.830004	0.00035457	565.02	313.346		-0.211259	0.745417	20.2697	18.3316
AMp07.491873.peg.5179	putative membrane protein	OG0004733	-2.13742
AMp07.491873.peg.1233	ABC transporter%2C ATP-binding protein (cluster 1%2C maltose/g3p/polyamine/iron)%3B ABC transporter%2C ATP-binding protein (cluster 10%2C nitrate/sulfonate/bicarbonate)	OG0000023	-0.804866	0.044676	147.708	83.4192		0.708711	0.344271	14.6958	24.3427
AMp07.491873.peg.1234	ABC transporter%2C substrate-binding protein (cluster 10%2C nitrate/sulfonate/bicarbonate)	OG0000201	-0.371241	0.289578	359.257	273.9		0.923539	0.0799873	56.3686	104.671
AMp07.491873.peg.1235	Arylsulfatase (EC 3.1.6.1)	OG0005058	-0.78971	0.00311373	703.451	401.289		0.307427	0.605473	96.1773	115.816
AMp07.491873.peg.1236	SSU ribosomal protein S2p (SAe)	OG0001507	-0.126196	0.744478	335.005	302.335		-0.0838309	0.950518	650.723	601.978
AMp07.491873.peg.1237	hypothetical protein	OG0005678	-0.784382	0.486674	19.9394	11.2853		0.141321	0.882318	31.2039	35.2942
AMp07.491873.peg.1238	Translation elongation factor Ts	OG0001508	-0.120821	0.847904	132.539	119.712		-0.0824827	0.961395	218.753	202.646
AMp07.491873.peg.6569	Two-component transcriptional response regulator%2C LuxR family	OG0004408	-2.13695	0.005893	27.2896	6.11178		-0.291962	0.707481	16.699	13.5138
AMp07.491873.peg.3992	1%2C4-alpha-glucan branching enzyme (EC 2.4.1.18)	OG0002297	-2.13412	0.00160727	32.5756	7.22742		-0.235047		5.04512	4.89241
AMp07.491873.peg.3630	Glucose-fructose oxidoreductase (EC 1.1.99.28)	OG0003389	-2.13376	0.00865518	28.4306	6.48396		0.657088	0.252594	17.0969	24.5599
AMp07.491873.peg.4045	HemK family methylase mlr6740	OG0003878	-2.13282					0.165114	0.870418	17.7952	19.932
AMp07.491873.peg.1243	Intramembrane protease RasP/YluC%2C implicated in cell division based on FtsL cleavage	OG0001513	0.633815	0.242746	95.2727	144.462		-0.0801313	0.893617	203.68	187.983
AMp07.491873.peg.4390	Similar to F420-dependent glucose-6-phosphate dehydrogenase%2C Mext_1273 family	OG0003014	-2.13115	0.0714864	19.1986	4.40394		-0.0106766	0.990886	8.8628	9.26256
AMp07.491873.peg.1245	UDP-3-O-[3-hydroxymyristoyl] glucosamine N-acyltransferase (EC 2.3.1.191)	OG0001514	0.413883	0.300858	139.519	182.201		-0.555976	0.23253	232.755	155.21
AMp07.491873.peg.4016	hypothetical protein	OG0004889	-2.12838	0.0125744	29.8656	6.74151		-0.186488	0.821294	10.1848	9.52724
AMp07.491873.peg.1247	Acyl-[acyl-carrier-protein]--UDP-N-acetylglucosamine O-acyltransferase (EC 2.3.1.129)	OG0001516	0.228505	0.733817	58.3687	66.502		-0.615004	0.0112322	444.806	283.563
AMp07.491873.peg.1248	UDP-2%2C3-diacylglucosamine pyrophosphatase	OG0002564	0.406161	0.43068	78.5139	101.861		-0.404653	0.501178	73.756	54.1186
AMp07.491873.peg.1249	Lipid-A-disaccharide synthase (EC 2.4.1.182)	OG0002565	0.293812	0.375537	739.718	892.209		-0.195199	0.737578	90.4414	77.5116
AMp07.491873.peg.1250	Citrate synthase (si) (EC 2.3.3.1)	OG0002566	0.369447	0.184488	7813.85	9940.7		0.798371	0.185054	2250.66	3840.06
AMp07.491873.peg.1251	DNA internalization-related competence protein ComEC/Rec2	OG0002567	0.0332157	0.966322	60.288	60.6945		0.316657	0.4751	25.9135	32.5305
AMp07.491873.peg.1252	MotA/TolQ/ExbB proton channel family protein	OG0003618	-0.0160882	0.981391	69.6602	67.3652		0.128062	0.853782	26.5519	29.8742
AMp07.491873.peg.1253	Biopolymer transport protein ExbD/TolR	OG0003967	0.657054	0.410626	21.9852	33.871		-0.412424	0.441879	23.8033	17.3028
AMp07.491873.peg.1254	Protein-L-isoaspartate O-methyltransferase (EC 2.1.1.77)	OG0002568	0.895106	0.107751	32.051	58.3416		0.0723966	0.866685	442.109	453.738
AMp07.491873.peg.1255	Type I secretion outer membrane protein%2C TolC family	OG0003801	0.708196	0.034995	111.966	179.842		0.297479	0.288082	873.894	1055.03
AMp07.491873.peg.5688	ABC transporter%2C ATP-binding protein 2 (cluster 4%2C leucine/isoleucine/valine/benzoate)	OG0000094	-2.12694					-2.62148		54.4176	8.73613
AMp07.491873.peg.1257	Cell division organizing protein PopZ	OG0002569	0.639213	0.111826	79.2383	121.887		0.658718	0.114305	312.368	483.867
AMp07.491873.peg.1258	Valyl-tRNA synthetase (EC 6.1.1.9)	OG0002570	0.927097	0.00087277	231.067	431.377		-0.053487	0.892339	945.739	893.047
AMp07.491873.peg.1259	Membrane protein involved in aromatic hydrocarbon degradation	OG0003226	-0.0474738	0.931338	125.389	119.22		0.702406	0.000152035	371.068	594.604
AMp07.491873.peg.1260	structural elements%3B cell exterior%3B surface polysaccharides/antigens	OG0002571	-0.313449	0.521104	116.538	92.319		-0.491377	0.33398	511.978	358.321
AMp07.491873.peg.1261	Exodeoxyribonuclease III (EC 3.1.11.2)	OG0002572	0.646596	0.368543	31.3567	47.752		-0.0503202	0.916563	136.805	128.399
AMp07.491873.peg.1262	Cardiolipin synthase%2C bacterial type ClsA	OG0003227	-0.414666	0.420078	72.9085	53.6022		0.335163	0.341865	84.5437	104.534
AMp07.491873.peg.1263	probable iron binding protein from the HesB_IscA_SufA family	OG0002573	-0.246601	0.620122	105.842	87.8999		0.195141	0.676823	171.407	192.535
AMp07.491873.peg.1264	dNTP triphosphohydrolase%2C broad substrate specificity%2C subgroup 2	OG0001517	-0.2006	0.717453	79.7109	68.0576		0.128112	0.772992	98.5825	106.135
AMp07.491873.peg.298	Flagellum biosynthesis repressor protein FlbT	OG0001183	-2.12208					1.64565	0.0664223	6.00768	18.9537
AMp07.491873.peg.1266	Soluble lytic murein transglycosylase (EC 3.2.1.-)	OG0001518	0.231386	0.63709	164.573	188.903		0.0580946	0.905187	856.029	876.28
AMp07.491873.peg.1267	beta-N-acetylglucosaminidase (EC 3.2.1.52)	OG0001519	0.0842812	0.906348	69.9099	72.3592		0.596666	0.348752	218.786	323.903
AMp07.491873.peg.1268	Segregation and condensation protein A	OG0001520	0.369961	0.579872	37.9888	48.4669		0.796183	0.156412	130.037	222.159
AMp07.491873.peg.1269	Segregation and condensation protein B	OG0001521	0.419173	0.63709	29.092	37.8671		0.490663	0.239398	61.6707	84.417
AMp07.491873.peg.1270	Ferric iron ABC transporter%2C ATP-binding protein	OG0003968	0.0928598	0.915595	34.9847	36.4009		-0.12395	0.808446	81.6509	72.6708
AMp07.491873.peg.1271	Twin-arginine translocation protein TatA	OG0001522	-0.15546	0.787467	81.3628	72.0639		-0.194737	0.734536	160.02	137.102
AMp07.491873.peg.1272	Twin-arginine translocation protein TatB	OG0001523	-0.456802	0.377193	84.7493	60.3562		-0.0157795	0.981949	105.797	102.463
AMp07.491873.peg.1273	Twin-arginine translocation protein TatC	OG0001524	0.0356775	0.967439	44.9198	45.169		-0.281739	0.401801	215.762	173.294
AMp07.491873.peg.1274	Seryl-tRNA synthetase (EC 6.1.1.11)	OG0001525	0.442351	0.44744	50.6853	68.0728		0.0954471	0.832079	272.334	284.759
AMp07.491873.peg.1275	5'-nucleotidase SurE (EC 3.1.3.5)	OG0001526	0.599699	0.42417	25.6939	38.5945		-0.0753272	0.895625	158.635	146.411
AMp07.491873.peg.1276	Protein-L-isoaspartate O-methyltransferase (EC 2.1.1.77)	OG0001527	-0.0470585	0.967439	21.1651	20.0383		0.177063	0.78103	110.044	120.753
AMp07.491873.peg.1277	biotin-regulated protein	OG0004552	-0.406848	0.764863	12.717	9.26485		0.280108	0.75217	8.69293	10.1843
AMp07.491873.peg.2607	TRAP-type C4-dicarboxylate transport system%2C small permease component	OG0003322	0.926434	0.311894	12.2908	22.9267		-2.26192	8.9743e-06	193.773	39.7012
AMp07.491873.peg.1279	Mobile element protein	OG0000016
AMp07.491873.peg.1280	hypothetical protein	OG0007405
AMp07.491873.peg.1281	Mobile element protein	OG0000074
AMp07.491873.peg.1282	hypothetical protein	OG0005679						-0.344104		2.5429	2.34997
AMp07.491873.peg.1283	ATP-DEPENDENT PROTEASE SUBUNIT	OG0001529	0.871644	0.173424	28.5557	51.287		0.387524	0.449228	279.792	358.958
AMp07.491873.peg.3981	hypothetical protein	OG0005355	-2.11847	0.058885
AMp07.491873.peg.1285	Protein translocase subunit SecD / Protein translocase subunit SecF	OG0001531	0.8398	0.166156	35.8465	63.3762		0.0856184	0.840312	284.085	294.916
AMp07.491873.peg.4644	FIG00985981: hypothetical protein	OG0000582	-2.11804					-0.197116	0.57747	1469.68	1258.45
AMp07.491873.peg.1287	Phytoene synthase (EC 2.5.1.32)	OG0001533	0.440104	0.754617	12.2519	16.3576		-0.913868	0.0990139	22.1866	11.0065
AMp07.491873.peg.6993	hypothetical protein	OG0006126	-2.11391					0.0676684	0.923143	21.691	22.7738
AMp07.491873.peg.1289	Methylenetetrahydrofolate--tRNA-(uracil-5-)-methyltransferase TrmFO (EC 2.1.1.74)	OG0001534	0.298725	0.619503	50.2249	60.9363		-0.404008	0.150474	176.457	130.675
AMp07.491873.peg.1290	Uncharacterized protein SMc02051	OG0003969	-0.246064	0.491385	629.879	523.423		-0.659401	0.00507183	615.934	382.367
AMp07.491873.peg.1291	Uncharacterized protein SMc02051	OG0000097	-0.316144	0.457852	3556.46	2816.31		-2.25791	0.000297525	755.192	155.783
AMp07.491873.peg.1292	hypothetical protein	OG0008424	0.660453	0.591498	11.0425	16.7876		-1.17274		108.036	46.8312
AMp07.491873.peg.6869	hypothetical protein	OG0005805	-2.11325	0.00171805	35.9628	8.07442		-0.06305	0.934583	219.112	206.54
AMp07.491873.peg.4364	hypothetical protein	OG0003496	-2.11076	0.0180323	21.4578	5.02278
AMp07.491873.peg.5592	hypothetical protein	OG0010189	-2.10956		10.0624	2.09818
AMp07.491873.peg.1853	hypothetical protein	OG0006223	-2.10668	0.0857218
AMp07.491873.peg.1297	hypothetical protein	OG0006838
AMp07.491873.peg.2608	hypothetical protein	OG0001786	0.663452	0.244544	46.0128	71.8596		-2.25685	0.00505561	352.819	72.4323
AMp07.491873.peg.4976	Endo-beta-1%2C3-1%2C4 glucanase (licheninase) (EC 3.2.1.73)	OG0004308	-1.55411	0.0018546	68.3175	22.7572		-2.18294	0.00154402	276.402	59.9451
AMp07.491873.peg.1300	hypothetical protein	OG0004553	-0.804907					0.149604	0.822541	19.6133	21.4932
AMp07.491873.peg.1301	hypothetical protein	OG0007406	0.524008					0.812919	0.234233	31.0453	52.5182
AMp07.491873.peg.5794	hypothetical protein	OG0004434	-1.56582	0.00780745	44.296	14.4341		-2.14417	1.16153e-12	126.271	28.2224
AMp07.491873.peg.1303	Putative transmembrane protein	OG0000320	0.497366	0.464821	53.9507	74.4742		0.246021	0.75399	264.95	307.242
AMp07.491873.peg.1304	Glutathione S-transferase (EC 2.5.1.18)	OG0003970	-0.6858	0.581255	15.7259	9.64985		-0.164716		5.05436	4.78071
AMp07.491873.peg.3239	Mobile element protein	OG0004101	-2.09947
AMp07.491873.peg.2061	Uncharacterized protein DUF983 associated with cytochrome c oxidase?	OG0002650	-0.113722	0.9224	20.5666	18.8325		-2.1117	0.000447744	45.4649	10.3023
AMp07.491873.peg.1307	hypothetical protein	OG0007333	-0.591722
AMp07.491873.peg.6508	Asp-tRNAAsn/Glu-tRNAGln amidotransferase A subunit and related amidases	OG0009271	-2.0993	0.0662456	19.321	4.20312		-0.482127	0.319339	24.9597	17.24
AMp07.491873.peg.1309	Excinuclease ABC subunit A	OG0001541	0.689153	0.0212486	203.55	322.554		-0.137369	0.779906	407.433	362.796
AMp07.491873.peg.1310	Single-stranded DNA-binding protein	OG0000463	0.779782	0.0117728	112.322	189.29		0.459042	0.242442	199.768	266.133
AMp07.491873.peg.1311	hypothetical protein	OG0000349	0.0972279	0.887406	63.0028	66.5632		0.242109	0.704214	63.6838	71.5444
AMp07.491873.peg.1312	FIG068086: hypothetical protein	OG0000350	-0.255065	0.831822	21.2725	17.7686		0.254201	0.731866	24.0146	29.4403
AMp07.491873.peg.1313	Arylsulfatase (EC 3.1.6.1)	OG0000351	-0.132489	0.884434	49.6073	44.656		-0.0336459	0.977437	195.07	187.482
AMp07.491873.peg.3262	hypothetical protein	OG0009219	-2.09857	0.126276				-0.565169	0.544519	12.3086	7.97033
AMp07.491873.peg.1315	MarC family integral membrane protein	OG0001542	0.914037	0.483338	7.06575	12.891		0.62503	0.204255	17.1393	26.1057
AMp07.491873.peg.1316	hypothetical protein	OG0005680	0.806307					0.268273	0.832079	8.39709	9.18456
AMp07.491873.peg.688	Putative transmembrane protein	OG0001301	-2.09591	2.79491e-07	143.869	33.219		-1.02311	0.0570032	78.7476	38.4874
AMp07.491873.peg.1318	Soluble lytic murein transglycosylase and related regulatory proteins (some contain LysM/invasin domains)	OG0001544	0.0443597	0.94908	58.9774	59.7931		-0.12682	0.792224	55.9172	50.8212
AMp07.491873.peg.1319	L-amino acid N-acyltransferase MnaT	OG0002574	0.876202	0.383405	12.5877	22.6622		0.051369	0.969907	11.5356	11.8272
AMp07.491873.peg.6730	Putative regulatory protein	OG0000496	-2.0922	0.126598				-0.409134	0.373055	24.736	18.1049
AMp07.491873.peg.1405	hypothetical protein	OG0005061	-2.09156	9.00728e-07	204.619	47.976		1.25983		2.86761	7.64582
AMp07.491873.peg.1322	Transcriptional regulator%2C ArsR family	OG0001546	0.991714	0.0245596	47.7564	93.6132		-0.491364	0.435191	46.401	31.7022
AMp07.491873.peg.5701	hypothetical protein	OG0006924	-2.09001
AMp07.491873.peg.1324	Transcriptional regulator RL3429%2C LysR family	OG0000840	-0.026135	0.963431	99.5873	96.2548		0.651656	0.209603	160.668	246.128
AMp07.491873.peg.1325	Thioredoxin reductase (EC 1.8.1.9)	OG0000464	-0.0258515	0.957604	185.173	179.412		0.703313	0.162335	442.169	704.813
AMp07.491873.peg.1326	FIG01074533: hypothetical protein	OG0005682	-0.19037					0.450407	0.570001	14.8721	19.6269
AMp07.491873.peg.1327	Leucine-responsive regulatory protein%2C regulator for leucine (or lrp) regulon and high-affinity branched-chain amino acid transport system	OG0000841	0.0695673	0.950846	23.5926	24.0333		0.62323	0.293376	38.5448	58.0328
AMp07.491873.peg.1328	structural elements%3B cell exterior%3B surface polysaccharides/antigens	OG0004554	0.585531	0.296568	40.4676	59.3409		0.409137	0.50479	100.521	130.097
AMp07.491873.peg.1329	structural elements%3B cell exterior%3B surface polysaccharides/antigens	OG0000321	0.59833	0.359453	43.8808	64.5759		-0.199764	0.751974	71.8521	59.6591
AMp07.491873.peg.3253	hypothetical protein		-2.08822	0.0380111	16.375	3.79582		0.560192	0.590607	4.47566	6.90775
AMp07.491873.peg.1331	Lipopolysaccharide core biosynthesis mannosyltransferase WadC	OG0002575	0.998612	0.071433	37.7884	73.6488		-0.881251	0.197634	106.213	56.4569
AMp07.491873.peg.3990	hypothetical protein	OG0004899	-2.08397	0.000304996	53.9787	12.5658		-0.418009	0.671689	12.5272	9.31548
AMp07.491873.peg.1333	Uncharacterized MFS-type transporter	OG0003229	-0.343052	0.767482	19.4831	14.8621		0.818859	0.110888	16.9634	29.7508
AMp07.491873.peg.1334	hypothetical protein	OG0005943	0.895956					-0.179879	0.90172	16.6546	13.9069
AMp07.491873.peg.1335	Carbamoyl-phosphate synthase large chain (EC 6.3.5.5)	OG0000843	0.434863	0.418647	103.524	137.712		-0.680342	0.365139	642.769	393.23
AMp07.491873.peg.1336	Sorbitol dehydrogenase (EC 1.1.1.14)	OG0002576	-0.0519182	0.945288	69.5254	66.1492		0.752718	0.01104	53.452	87.5454
AMp07.491873.peg.5926	Type II/IV secretion system ATP hydrolase TadA/VirB11/CpaF%2C TadA subfamily	OG0000184	-2.08007	0.0075747	27.0885	6.46993		0.125477	0.865178	12.264	13.3243
AMp07.491873.peg.4478	hypothetical protein	OG0004832	-2.07286	0.0763145				1.0647	0.424253	77.3187	157.372
AMp07.491873.peg.1339	Transcriptional regulator%2C LysR family	OG0003230	-0.506627	0.615809	23.3477	16.1379		0.180402	0.768601	18.5432	20.4348
AMp07.491873.peg.1340	Uncharacterized MFS-type transporter	OG0002578	0.00470363	0.99598	29.4696	28.9041		0.539513	0.163677	63.0104	89.966
AMp07.491873.peg.1341	Multidrug and toxin extrusion (MATE) family efflux pump YdhE/NorM%2C homolog	OG0000844	-0.414635	0.541402	43.1551	32.0282		0.166556	0.712819	165.748	182.228
AMp07.491873.peg.4867	Kup system potassium uptake protein	OG0004315	-2.07266					-0.516528	0.284511	26.0672	17.7583
AMp07.491873.peg.1343	Phosphopantetheine adenylyltransferase (EC 2.7.7.3)	OG0002579	0.574895	0.329661	42.034	60.9243		-0.501225	0.203712	129.661	89.7619
AMp07.491873.peg.1344	Peptidyl-prolyl cis-trans isomerase (EC 5.2.1.8)	OG0003231	0.679008	0.0935385	86.2096	135.361		-0.965341	0.0216151	207.866	104.863
AMp07.491873.peg.1345	Peptidyl-prolyl cis-trans isomerase (EC 5.2.1.8)	OG0002580	0.647102	0.0376319	175.09	269.934		-0.852852	0.243808	451.376	245.17
AMp07.491873.peg.1346	S-adenosylmethionine:tRNA ribosyltransferase-isomerase (EC 2.4.99.17)	OG0001547	0.901537	0.0856087	47.8186	86.9792		-0.678134	0.176205	114.714	70.5613
AMp07.491873.peg.1347	Queuine tRNA-ribosyltransferase (EC 2.4.2.29)	OG0001548	0.923513	0.0651271	57.0075	105.72		-0.791129	0.252295	111.272	63.1839
AMp07.491873.peg.1348	Small molecule metabolism	OG0000539	0.134095	0.887406	35.7412	38.6499		0.0469566	0.954926	48.1219	48.3236
AMp07.491873.peg.1349	Pyruvate/2-oxoglutarate dehydrogenase complex%2C dihydrolipoamide acyltransferase (E2) component%2C and related enzymes	OG0003971	0.41281	0.627139	49.1729	64.3162		0.0942858	0.86033	212.82	224.009
AMp07.491873.peg.1350	farnesyl cysteine carboxyl-methyltransferase	OG0000254	-0.319787	0.585003	98.692	77.9387		-0.129081	0.78303	175.981	157.533
AMp07.491873.peg.1351	hypothetical protein	OG0003802	-0.453407	0.338467	195.151	140.485		-0.00140804	0.997199	907.772	892.216
AMp07.491873.peg.1352	hypothetical protein	OG0004184	0.235635	0.468283	596.361	691.305		-0.483006	0.153883	11088.6	7795.39
AMp07.491873.peg.1353	L%2CD-transpeptidase	OG0000540	0.112452	0.851008	141.445	150.314		0.15392	0.689453	468.911	513.862
AMp07.491873.peg.1354	Oxidoreductase%2C short-chain dehydrogenase/reductase family	OG0000177	-0.0844861	0.92666	42.5306	39.1307		-0.375488	0.519606	75.3041	57.0958
AMp07.491873.peg.1355	Uncharacterized MFS-type transporter	OG0000845	-0.456951	0.704218	27.3902	19.6731		-0.427307	0.360139	42.9423	29.9953
AMp07.491873.peg.1356	Signal transduction response regulator / Tetratricopeptide repeat-containing protein	OG0000360	0.144666	0.737822	313.177	339.736		-0.0661674	0.922263	40.8596	38.4455
AMp07.491873.peg.1357	Gfa-like protein	OG0004555	-0.404895	0.659333	44.4827	32.8773		-0.135791	0.783225	82.1781	73.8243
AMp07.491873.peg.5810	hypothetical protein	OG0005435	-2.07036	0.139767				0.371374	0.668342	17.9195	21.9978
AMp07.491873.peg.1359	Predicted pyridoxine biosynthesis protein (probably from glycolaldehide)	OG0001550	0.212512	0.786804	45.0347	51.1639		-0.513317	0.437808	25.9435	16.693
AMp07.491873.peg.1360	hypothetical protein	OG0001551	-0.0689684	0.922041	63.5226	59.405		-0.423286	0.404295	62.9828	44.8226
AMp07.491873.peg.1361	Heat shock protein 60 kDa family chaperone GroEL	OG0000010	0.187544	0.759477	64.8995	72.635		-0.00319847	0.995905	1010.62	988.531
AMp07.491873.peg.1362	Heat shock protein 10 kDa family chaperone GroES	OG0000019	0.143054	0.902267	24.6405	27.3007		-0.00614169	0.992083	215.862	210.204
AMp07.491873.peg.1911	Transmembrane protein Msl3831	OG0003280	-2.07013	0.116488				-0.155514	0.882142	17.3205	15.7329
AMp07.491873.peg.1364	hypothetical protein	OG0002581	-0.711489	0.198403	51.857	31.1247		-0.471699	0.542818	138.606	97.115
AMp07.491873.peg.1365	Small molecule metabolism	OG0004556	-0.624575	0.29962	69.0904	44.0227		-0.0876734	0.892282	110.265	100.411
AMp07.491873.peg.6513	Nitroreductase	OG0005873	-2.0697					-0.675922	0.274245	12.9747	7.68985
AMp07.491873.peg.1367	Mobile element protein	OG0000046	0.448963	0.722901	10.1472	13.6821		-0.0366044	0.978393	11.3405	10.5977
AMp07.491873.peg.6954	hypothetical protein	OG0000179	-2.06683					0.199438		2.61894	3.70598
AMp07.491873.peg.1679	Mobile element protein	OG0006221	-2.06478
AMp07.491873.peg.3248	Mobile element protein	OG0000593	-2.06296	0.191404	10.8558	2.58945		1.04535		2.27527	4.87064
AMp07.491873.peg.5325	Xanthine dehydrogenase iron-sulfur subunit (EC 1.17.1.4) / Xanthine dehydrogenase%2C FAD binding subunit (EC 1.17.1.4)	OG0004292	-2.06043	0.00391125	47.7598	11.3376		-0.746378	0.0423193	103.123	59.6435
AMp07.491873.peg.1372	hypothetical protein	OG0005944	-0.790734
AMp07.491873.peg.1373	DNA polymerase III delta prime subunit (EC 2.7.7.7)	OG0001555	0.896905	0.151082	26.5872	48.0292		-0.0505252	0.947569	38.5117	35.0527
AMp07.491873.peg.1374	Thymidylate kinase (EC 2.7.4.9)	OG0000846	0.999693	0.140769	24.3231	47.4515		0.0575891	0.953289	25.2638	24.1514
AMp07.491873.peg.1375	D-alanyl-D-alanine carboxypeptidase (EC 3.4.16.4)	OG0001556	0.130761	0.892782	25.6638	27.5678		-0.515922	0.338692	72.6651	48.9026
AMp07.491873.peg.1376	Septum-associated rare lipoprotein A	OG0001557	0.171889	0.85101	30.4032	33.8854		-0.779092	0.171191	519.643	297.632
AMp07.491873.peg.1377	Prevent host death protein%2C Phd antitoxin	OG0006529	0.986818					0.501648	0.450562	6.49578	9.035
AMp07.491873.peg.1378	hypothetical protein	OG0004557	-0.668066
AMp07.491873.peg.1379	hypothetical protein	OG0004558	-0.305492					-0.880993		3.81768	1.89947
AMp07.491873.peg.1744	Phage protein	OG0010154	-2.05536	0.208753				0.366915	0.699898	5.78513	8.04828
AMp07.491873.peg.1381	SOS-response repressor and protease LexA (EC 3.4.21.88)	OG0001558	-0.25783	0.593259	174.8	144.333		0.581301	0.230962	211.226	312.148
AMp07.491873.peg.1382	RTX toxins and related Ca2+-binding proteins	OG0004185	-0.8753	0.0595799	98.9547	53.0073		0.00126758	0.998618	40.2894	40.0509
AMp07.491873.peg.1383	hypothetical protein	OG0006530
AMp07.491873.peg.1384	hypothetical protein	OG0005253	-0.513437	0.774629				-0.0539156	0.956783	8.09459	8.07714
AMp07.491873.peg.1385	Putative transmembrane protein	OG0001559	-0.270421	0.84836	13.1718	10.7546		-0.088128	0.946341	7.55284	5.90623
AMp07.491873.peg.6721	hypothetical protein	OG0006327	-2.05035					0.236264	0.712999	49.1291	55.7047
AMp07.491873.peg.1387	Alkyl sulfatase and related hydrolases%2C MBL-fold metallo-hydrolase superfamily	OG0005059	-0.400172	0.407469	96.3151	72.1957		0.430528	0.455044	185.459	244.634
AMp07.491873.peg.1388	Spermidine export protein MdtJ	OG0004559	-0.14903	0.911636	16.6773	15.161		0.197448	0.764605	57.6768	63.5214
AMp07.491873.peg.194	hypothetical protein	OG0005230	-2.04213	0.13068	14.6575	3.66341		-0.566385		3.89904	2.82314
AMp07.491873.peg.3052	hypothetical protein		-2.04195					0.609319	0.427044	105.187	156.627
AMp07.491873.peg.1391	Cystathionine beta-synthase (EC 4.2.1.22)	OG0000847	-0.184771	0.799498	90.3294	78.8449		0.411939	0.187264	81.3152	106.235
AMp07.491873.peg.1392	Ser-tRNA(Ala) deacylase @ Gly-tRNA(Ala) deacylase	OG0002583	0.083363	0.894027	87.7486	91.8028		0.185672	0.735056	68.5432	76.0393
AMp07.491873.peg.1393	3-mercaptopyruvate sulfurtransferase (EC 2.8.1.2)	OG0001560	0.547721	0.297254	48.043	69.3314		0.259129	0.568937	66.6918	79.8542
AMp07.491873.peg.1394	Acetyltransferase%2C GNAT family	OG0001561	0.214232	0.839926	23.7369	26.8091		0.0146178	0.983439	65.5641	63.2265
AMp07.491873.peg.1395	hypothetical protein	OG0003232	-0.484243	0.703091	13.8476	9.52744		0.0945027	0.950558	13.1804	14.5254
AMp07.491873.peg.1396	Alanine dehydrogenase (EC 1.4.1.1)	OG0001562	0.906838	0.00421227	105.512	194.689		-0.300098	0.683628	944.976	754.588
AMp07.491873.peg.6581	probable membrane protein YPO3302	OG0006499	-2.04105					-0.140954	0.886265	8.1505	6.93176
AMp07.491873.peg.1398	2'%2C3'-cyclic-nucleotide 2'-phosphodiesterase (EC 3.1.4.16) / 3'-nucleotidase (EC 3.1.3.6)	OG0003803	0.00123627	0.998607	72.587	71.254		0.168535	0.723897	446.255	492.455
AMp07.491873.peg.5409	Sulfate transport system permease protein CysW	OG0002192	-2.03727	0.0536661	18.2259	4.3224		-0.137587	0.821438	62.9032	56.6449
AMp07.491873.peg.5473	Enoyl-CoA hydratase (EC 4.2.1.17)	OG0004421	-2.03517					-0.461222	0.575568	7.46482	5.45573
AMp07.491873.peg.1401	Trk potassium uptake system protein TrkH	OG0005060	0.367229	0.69039	21.4695	27.0346		0.0765104	0.905187	196.135	202.893
AMp07.491873.peg.1402	hypothetical protein	OG0004561	-0.402143	0.53218	53.2694	39.2464		0.126846	0.824906	67.2878	73.1058
AMp07.491873.peg.2556	Transcriptional regulator%2C LysR family	OG0003823	-2.03338	0.132262				0.082157	0.932688	15.1848	16.4071
AMp07.491873.peg.1404	hypothetical protein	OG0004186	-0.292814	0.873866	9.03089	7.27486		-0.170828		4.9284	4.64883
AMp07.491873.peg.4645	hypothetical protein	OG0000242	-2.03131	0.0543427	27.4223	6.52099		0.00620204	0.992559	951.618	940.844
AMp07.491873.peg.6024	hypothetical protein	OG0005852	-2.718					-2.10956	0.0127804	27.8504	6.1181
AMp07.491873.peg.743	(U62541) immunoreactive 14 kDa protein BA14k	OG0002473	-2.03001	1.87567e-08	132.046	31.8512		-0.149354	0.875948	46.0401	41.3757
AMp07.491873.peg.1408	hypothetical protein	OG0003804	-0.00639812	0.99598	20.7636	20.7667		-0.291018	0.683605	137.394	110.279
AMp07.491873.peg.4978	hypothetical protein	OG0006860	-2.02696					-0.496239	0.372001	34.878	24.2069
AMp07.491873.peg.1410	hypothetical protein	OG0003620	-0.529969	0.418647	66.2833	45.012		0.0161785	0.990886	6.10867	6.26377
AMp07.491873.peg.1411	NAD(P)H dehydrogenase (quinone)%2C Type IV (EC 1.6.5.2)	OG0000071	0.0959323	0.931227	28.8368	30.4822		0.322507	0.383692	299.273	367.41
AMp07.491873.peg.1412	ADP-ribose pyrophosphatase of COG1058 family (EC 3.6.1.13)	OG0002585	0.543065	0.701271	10.1615	14.8177		0.0439884	0.946855	37.891	38.1693
AMp07.491873.peg.1413	Xanthine-guanine phosphoribosyltransferase (EC 2.4.2.22)	OG0002586	0.651838	0.27866	32.4409	50.0588		0.235198	0.731866	37.6797	43.5859
AMp07.491873.peg.1414	NAD(P)H-hydrate epimerase (EC 5.1.99.6) / ADP-dependent (S)-NAD(P)H-hydrate dehydratase (EC 4.2.1.136)	OG0002587	0.969024	0.190792	18.0392	34.1268		0.688727	0.19984	24.0178	40.1022
AMp07.491873.peg.4339	hypothetical protein	OG0009229	-2.02634					0.208903		2.46803	3.48236
AMp07.491873.peg.5724	hypothetical protein	OG0003572	-2.02548	0.138666	12.1568	2.97081		0.589154		2.80729	4.94236
AMp07.491873.peg.1417	hypothetical protein	OG0002589	-0.323705	0.292766	741.212	582.679		0.0372016	0.947476	103.402	104.524
AMp07.491873.peg.1418	hypothetical protein	OG0000202	-0.121248	0.818383	122.655	110.437		-0.328002	0.69791	14.2028	10.7434
AMp07.491873.peg.1419	Ferrichrome transport system permease protein fhuB (TC 3.A.1.14.3)	OG0004562	-0.135486	0.915277	17.9161	15.9705		0.0408492		5.92839	5.89798
AMp07.491873.peg.1420	hypothetical protein	OG0004563	-0.270043	0.842359	12.7272	10.3483		-0.0947185		4.79596	4.10345
AMp07.491873.peg.1421	ABC transporter%2C substrate-binding protein (cluster 8%2C B12/iron complex)	OG0004564	-0.377072	0.828463	9.49943	7.1696		-0.11334	0.870046	16.0849	14.8841
AMp07.491873.peg.1422	Transcriptional regulator%2C LysR family	OG0005254	-0.77116	0.353314	31.1639	17.6815		-0.213474	0.647724	45.1034	37.1888
AMp07.491873.peg.5993	Arsenical resistance operon repressor	OG0003926	-2.02486	0.117294				0.428464	0.57777	6.07772	9.45041
AMp07.491873.peg.1424	ABC transporter%2C substrate-binding protein (cluster 5%2C nickel/peptides/opines)	OG0001564	0.438326	0.3797	73.6014	98.0138		0.395629	0.336968	395.834	511.383
AMp07.491873.peg.1425	2-hydroxychromene-2-carboxylate isomerase/DsbA-like thioredoxin domain	OG0002590	-0.125082	0.891076	58.5144	52.3843		-0.031376	0.951333	57.6998	54.8579
AMp07.491873.peg.4418	ABC transporter%2C permease protein 2 (cluster 11%2C riboflavin/purine nucleoside/unknown)	OG0004841	-2.02222					0.293638		3.76061	5.08319
AMp07.491873.peg.4974	STRUCTURAL ELEMENTS%3B Cell Exterior%3B surface polysaccharides/antigens	OG0004310	-0.449307	0.601535	32.629	23.6524		-2.09448	0.000350718	268.26	61.8575
AMp07.491873.peg.1428	ATP-dependent DNA helicase RecG (EC 3.6.4.12)	OG0001567	0.320317	0.729036	29.4942	35.9596		0.661797	0.0723407	81.1443	123.68
AMp07.491873.peg.1429	Uncharacterized membrane anchored protein Mext_4159	OG0001568	0.726273	0.43068	13.6568	22.1614		0.137592	0.829781	220.593	237.951
AMp07.491873.peg.1430	Acetyltransferase	OG0002591	0.601794	0.54366	13.1513	19.7044		-0.00537165	0.993186	67.9	67.4477
AMp07.491873.peg.1431	Glutamine--fructose-6-phosphate aminotransferase [isomerizing] (EC 2.6.1.16)	OG0000099	-0.543301	0.514528	38.1359	25.8006		0.0254233	0.974262	156.034	155.836
AMp07.491873.peg.1432	N-acetylglucosamine-1-phosphate uridyltransferase (EC 2.7.7.23) / Glucosamine-1-phosphate N-acetyltransferase (EC 2.3.1.157)	OG0000848	0.320646	0.584093	53.1525	65.3348		0.0831986	0.896971	137.894	144.863
AMp07.491873.peg.2412	RNA binding S1 domain protein	OG0000914	-2.02128	0.0297591	23.187	5.85282		0.48606		4.57225	6.11292
AMp07.491873.peg.6506	Glyoxalase family protein	OG0009269	-2.02089					0.270811	0.723897	12.598	14.5374
AMp07.491873.peg.1473	hypothetical protein	OG0000038	-2.01736	1.88571e-07	131.445	32.1815		-0.627858		6.21291	4.24731
AMp07.491873.peg.4297	ATP-dependent DNA ligase (EC 6.5.1.1) LigC	OG0004367	-2.01346	0.0624289	20.9243	5.17113		-0.358068		5.09179	4.11351
AMp07.491873.peg.5715	ABC transporter%2C permease protein (cluster 2%2C ribose/xylose/arabinose/galactose)	OG0003107	-2.01166					-0.25755	0.84645	9.16139	7.65971
AMp07.491873.peg.3254	Small molecule metabolism	OG0006912	-2.01162	3.67165e-07	226.137	55.5973		-0.125447	0.838867	35.0294	30.764
AMp07.491873.peg.1363	Usg protein	OG0000116	-2.01001	0.0118341	32.7726	8.27524		-0.0125332		6.33171	7.13046
AMp07.491873.peg.1440	FIG01075557: hypothetical protein	OG0004565	-0.246339	0.839655	19.2841	15.6872		0.329588	0.621489	10.9654	14.7922
AMp07.491873.peg.1441	Hemolysins and related proteins containing CBS domains	OG0000542	0.0574803	0.936476	70.0398	71.1978		-0.0270896	0.969907	365.041	350.315
AMp07.491873.peg.1442	Transcriptional regulator%2C GntR family	OG0000217	0.73987	0.257548	25.014	41.1111		0.629341	0.240804	170.197	258.042
AMp07.491873.peg.1443	Nucleoside ABC transporter%2C substrate-binding protein	OG0002592	0.99185	0.0100896	86.224	167.463		0.865621	0.178269	418.426	745.688
AMp07.491873.peg.6764	D-3-phosphoglycerate dehydrogenase (EC 1.1.1.95)	OG0002320	-2.00958					-0.513944		6.26558	4.08044
AMp07.491873.peg.1445	Nucleoside ABC transporter%2C permease protein 1	OG0002594	0.166506	0.915277	14.4892	15.961		0.80995	0.0876543	46.958	79.1602
AMp07.491873.peg.5855	Putative regulatory protein	OG0004133	-0.118963	0.9078	34.3739	31.1711		-2.08119	0.0145684	897.775	207.191
AMp07.491873.peg.5010	hypothetical protein	OG0005328	-2.0078	0.111729	14.6903	3.6068		0.114357	0.933769	7.42089	7.50886
AMp07.491873.peg.1448	Phosphatidylcholine synthase (EC 2.7.8.24)	OG0002595	0.52585	0.705037	7.90843	11.1776		0.460099	0.407986	149.33	200.421
AMp07.491873.peg.1449	2-polyprenyl-6-methoxyphenol hydroxylase	OG0002596	0.151358	0.84836	38.9676	42.6671		-0.743971	0.0906896	125.527	73.606
AMp07.491873.peg.1450	Auxin efflux carrier family protein	OG0002597	0.672756	0.565045	10.9406	17.1726		-1.16025	0.0550648	22.9771	10.0137
AMp07.491873.peg.1451	Cytochrome c-type biogenesis protein CcdA (DsbD analog)	OG0000850	0.836137	0.420078	16.2615	28.2498		-0.828613	0.0307868	43.9887	24.0148
AMp07.491873.peg.7000	hypothetical protein	OG0005212	-2.00258	0.000895667	58.3084	14.5212		0.207561	0.826327	32.9564	38.5955
AMp07.491873.peg.1453	hypothetical protein	OG0006218	0.11153					-0.200561	0.806124	10.2504	9.69118
AMp07.491873.peg.1454	hypothetical protein	OG0005247
AMp07.491873.peg.1455	hypothetical protein
AMp07.491873.peg.1456	hypothetical protein	OG0010148
AMp07.491873.peg.1457	hypothetical protein		-0.891259
AMp07.491873.peg.1458	hypothetical protein	OG0006839						-0.515314		4.02176	2.91904
AMp07.491873.peg.1716	hypothetical protein	OG0000881	-1.99508					-0.105458	0.920475	14.3949	13.8312
AMp07.491873.peg.1460	hypothetical protein	OG0010102
AMp07.491873.peg.1461	hypothetical protein	OG0010153	-0.14938					0.0969109		5.73405	6.587
AMp07.491873.peg.1462	probable streptomycin biosynthesis operon possible regulatory protein
AMp07.491873.peg.1463	hypothetical protein		-0.0710949
AMp07.491873.peg.1464	hypothetical protein	OG0005255	0.0456734	0.976497	10.3421	10.5746		-0.1152	0.892282	30.9781	28.4724
AMp07.491873.peg.1465	hypothetical protein	OG0008425	0.710768	0.651194				-0.798111	0.110874	36.6229	20.2381
AMp07.491873.peg.1466	hypothetical protein	OG0007407	-0.904602					-0.713395	0.366669	10.1723	6.38665
AMp07.491873.peg.1467	hypothetical protein	OG0000229	-0.453894					0.0145854	0.990886	9.30582	8.88709
AMp07.491873.peg.1468	hypothetical protein	OG0003235	-0.543908	0.69659	11.5904	7.66641		-0.266649	0.679658	35.7784	29.6196
AMp07.491873.peg.2217	Transcriptional regulator%2C ArsR family / Methyltransferase fusion	OG0001699	-1.23958	0.0462373	58.9576	24.7963		-2.06763	0.0388246	222.337	52.6188
AMp07.491873.peg.1470	Ku domain protein	OG0000255	-0.789317	0.284527	35.6865	20.2341		-0.368719	0.646474	18.466	14.008
AMp07.491873.peg.1471	Methyltransferase type 11	OG0005256	-0.382169	0.45498	77.8415	58.8776		-0.309145	0.670641	188.442	150.404
AMp07.491873.peg.2459	DNA gyrase%2C subunit B	OG0003315	-1.97923	5.92586e-06	94.4498	24.1298		0.0699896	0.98714	10.799	11.4921
AMp07.491873.peg.6945	hypothetical protein	OG0005840	-1.97809	0.000152731	112.306	28.1763		0.158479	0.787175	30.6639	31.9118
AMp07.491873.peg.4537	UDP-glucuronate decarboxylase (EC 4.1.1.35)	OG0000054	-1.97464	3.88451e-06	92.0052	23.4215		-0.574565	0.546468	13.6793	8.8833
AMp07.491873.peg.4549	Xylan 1%2C4-beta-xylosidase (EC 3.2.1.37)	OG0004065	-1.97419	0.00380644	42.0354	10.586		-0.284708	0.824519	8.3361	7.10543
AMp07.491873.peg.1476	Transcriptional regulator%2C AraC family	OG0000178	0.640082	0.387445	25.4011	38.8768		0.671524	0.0768554	47.9107	74.0169
AMp07.491873.peg.1477	Outer membrane protein	OG0001573	-0.786273	0.20525	43.9328	24.853		-0.028001	0.970129	52.4196	49.9599
AMp07.491873.peg.4717	hypothetical protein	OG0003476	-1.97415	0.0129346	26.6932	6.68994		-0.0746818	0.961697	7.34761	5.59753
AMp07.491873.peg.1479	hypothetical protein	OG0004188	0.433002	0.805806				1.10476	0.0522299	23.2583	49.2241
AMp07.491873.peg.1480	Gluconate 5-dehydrogenase (EC 1.1.1.69)	OG0004189	0.840853	0.551822				0.00369976	0.996492	16.6523	16.7097
AMp07.491873.peg.1481	Long-chain-fatty-acid--CoA ligase (EC 6.2.1.3)	OG0004190	0.693077	0.561512	11.8401	18.9441		0.563678	0.326354	24.1058	33.1912
AMp07.491873.peg.105	Fructose ABC transporter%2C substrate-binding component FrcB	OG0002379	-1.9678	0.0716873	219.516	54.9856		-1.71302		827.613	247.977
AMp07.491873.peg.1483	Transcriptional regulator%2C IclR family	OG0000851	0.0529307					1.26351	0.0684648	6.34045	13.9216
AMp07.491873.peg.1207	Ferredoxin--NADP(+) reductase (EC 1.18.1.2) @ Flavodoxin--NADP(+) reductase (EC 1.19.1.1)	OG0000538	-0.205008	0.656583	176.591	150.739		-2.06687	2.02081e-12	702.164	164.244
AMp07.491873.peg.4975	STRUCTURAL ELEMENTS%3B Cell Exterior%3B surface polysaccharides/antigens	OG0004309	-1.25865	0.0157177	56.1894	23.2207		-2.05846	0.00280579	238.049	56.169
AMp07.491873.peg.5204	ABC transporter%2C permease protein (cluster 2%2C ribose/xylose/arabinose/galactose)	OG0004295	-1.96521	0.152397				-0.692271	0.287385	12.9199	8.05121
AMp07.491873.peg.1487	hypothetical protein	OG0004193	-0.30107	0.825256	16.1048	12.9196		0.034154		5.74004	5.60444
AMp07.491873.peg.4433	hypothetical protein	OG0004076	-1.96509					-0.455377		5.62332	3.59225
AMp07.491873.peg.4843	Transcriptional regulator%2C GntR family	OG0002972	-1.95728	0.000345794	88.6816	22.5253		0.45098	0.360925	22.3126	28.2902
AMp07.491873.peg.1490	Mobile element protein	OG0003972	-0.988857	0.500634				0.300175	0.723897	95.7663	114.664
AMp07.491873.peg.1491	Small molecule metabolism	OG0001574	0.865812	0.0335715	81.5427	146.353		-0.766891	0.0577044	1006.9	580.987
AMp07.491873.peg.1492	FIG007785: exported protein	OG0001575	0.723722	0.665181				0.383014	0.615916	39.3629	50.2544
AMp07.491873.peg.1493	Cold shock protein of CSP family > dimer	OG0001576	-0.229799	0.688801	85.6693	72.2262		0.499986	0.376129	258.973	359.009
AMp07.491873.peg.1494	Lactoylglutathione lyase (EC 4.4.1.5)	OG0001577	-0.0374996	0.95728	74.7006	71.7489		0.407314	0.285923	325.895	423.71
AMp07.491873.peg.1495	putative lipoprotein	OG0002598	0.145684	0.861491	36.0155	39.1116		-0.0545942	0.947414	136.977	130.314
AMp07.491873.peg.1496	hypothetical protein	OG0005684						-1.30752	0.125942	11.2011	4.2315
AMp07.491873.peg.1497	Single-stranded-DNA-specific exonuclease RecJ	OG0001578	0.621596	0.257548	46.7167	70.5143		-0.0406108	0.961303	107.687	101.925
AMp07.491873.peg.1498	Homoserine dehydrogenase (EC 1.1.1.3)	OG0000852	0.486423	0.419991	45.6298	62.8754		-0.43972	0.28222	372.802	269.638
AMp07.491873.peg.1499	Aspartate aminotransferase (EC 2.6.1.1)	OG0001579	0.987129	0.0256629	47.8384	92.8699		-0.117562	0.780414	798.286	721.356
AMp07.491873.peg.1500	hypothetical protein	OG0003236	0.424688	0.644569	21.1083	27.9293		-0.239091	0.752112	23.7806	19.5869
AMp07.491873.peg.1501	Polyhydroxyalkanoic acid synthase	OG0000853	-0.801003	0.0499759	116.215	65.992		0.138995	0.824587	233.31	251.35
AMp07.491873.peg.1502	Sugar fermentation stimulation protein SfsA	OG0004568	-0.35999	0.762288	19.8244	15.1613		0.177385	0.829977	25.2361	26.7874
AMp07.491873.peg.1503	Methionine aminopeptidase (EC 3.4.11.18)	OG0001580	0.457193	0.627139	26.99	36.6156		-0.180396	0.679658	87.7517	75.0415
AMp07.491873.peg.2064	Nodulation protein nolO (EC 2.1.3.-)	OG0003809	-1.95445	0.087083				-0.21328	0.788916	93.6013	78.6801
AMp07.491873.peg.175	Isochorismate pyruvate-lyase (EC 4.2.99.21)	OG0004499	-1.78681	0.142762				-2.05508	1.39443e-05	56.1803	13.4045
AMp07.491873.peg.1506	Class A beta-lactamase (EC 3.5.2.6)	OG0004569	0.0636022	0.961176	15.821	16.1002		-0.0817239	0.864594	101.514	93.3294
AMp07.491873.peg.1507	Putative regulatory protein	OG0004570	-0.19075	0.906348	13.4277	11.5152		-0.127083	0.828493	49.8751	43.1745
AMp07.491873.peg.1508	Soluble pyridine nucleotide transhydrogenase (EC 1.6.1.1)	OG0002599	0.630116	0.265319	48.6216	73.636		-0.0491268	0.961697	435.955	411.625
AMp07.491873.peg.1509	Iron-sulfur cluster assembly iron binding protein SufA	OG0001581	0.146477	0.744563	209.781	227.808		-0.269016	0.328612	201.224	162.541
AMp07.491873.peg.1510	PaaD-like protein (DUF59) involved in Fe-S cluster assembly	OG0001582	0.531141	0.186229	147.223	208.851		-0.75852	0.0953139	74.3793	42.6999
AMp07.491873.peg.1511	Cysteine desulfurase (EC 2.8.1.7) > SufS	OG0001583	0.707046	0.104622	258.76	415.094		-0.791842	0.0105994	258.679	146.187
AMp07.491873.peg.1512	Iron-sulfur cluster assembly protein SufD	OG0001584	0.758272	0.0356254	530.504	882.652		-0.593327	0.00351076	396.027	258.66
AMp07.491873.peg.1513	Iron-sulfur cluster assembly ATPase protein SufC	OG0001585	0.831024	0.00896839	278.466	486.48		-0.629632	0.00427595	240.459	153.043
AMp07.491873.peg.1514	Iron-sulfur cluster assembly protein SufB	OG0001586	0.82117	0.013672	827.561	1439.28		-0.389946	0.0951287	675.448	507.336
AMp07.491873.peg.1515	Cysteine desulfurase (EC 2.8.1.7)	OG0001587	0.711462	0.063905	293.291	471.765		-0.266394	0.659002	61.559	50.2682
AMp07.491873.peg.4306	ABC transporter%2C permease protein (cluster 2%2C ribose/xylose/arabinose/galactose)	OG0004865	-1.95212	0.201892				0.0596516	0.96683	14.7272	15.8052
AMp07.491873.peg.1517	hypothetical protein	OG0000218	-0.0396289	0.966911	34.1967	32.248		0.259803	0.557888	75.1073	87.3618
AMp07.491873.peg.1518	Anhydro-N-acetylmuramic acid kinase (EC 2.7.1.170)	OG0001589	-0.181928	0.825476	45.2256	39.4549		0.0996789	0.861812	56.7342	60.1127
AMp07.491873.peg.1519	Tyrosyl-tRNA synthetase (EC 6.1.1.1)	OG0000543	0.633886	0.272573	39.3507	59.9835		-0.839213	0.149145	153.779	84.3277
AMp07.491873.peg.1520	Large exoproteins involved in heme utilization or adhesion	OG0001590	-0.0938341	0.889423	82.3601	75.4463		-0.444832	0.170413	205.476	149.105
AMp07.491873.peg.1521	Thiol peroxidase%2C Bcp-type (EC 1.11.1.15)	OG0001591	0.129257	0.920272	17.3224	18.6008		0.0589615	0.923666	106.72	108.141
AMp07.491873.peg.1522	FIG00005326: uncharacterized protein	OG0003623	0.810256	0.491074	9.48164	16.6527		0.00271218	0.995984	41.839	41.1622
AMp07.491873.peg.1523	Peptidase%2C M23/M37 family	OG0001592	-0.26415	0.719126	52.2886	42.679		0.238425	0.573405	129.097	147.398
AMp07.491873.peg.1524	Peptidase%2C M23/M37 family	OG0006904
AMp07.491873.peg.6475	hypothetical protein	OG0009253	-1.9493					-0.648975	0.257329	13.1831	8.57444
AMp07.491873.peg.1526	MutT/Nudix family protein	OG0002600	0.363668	0.677856	21.4332	26.9379		-0.919644	0.0114672	103.491	53.0824
AMp07.491873.peg.1527	Regulator of competence-specific genes	OG0001594	-0.262799	0.828379	20.7451	16.7457		-0.111204	0.906531	8.12879	7.48289
AMp07.491873.peg.1528	Molybdopterin molybdenumtransferase (EC 2.10.1.1) / Molybdenum cofactor cytidylyltransferase (EC 2.7.7.76)	OG0000407	0.63471	0.261163	43.6606	66.0049		0.516765	0.105358	48.2157	67.0604
AMp07.491873.peg.1529	Aerobic carbon monoxide dehydrogenase molybdenum cofactor insertion protein CoxF	OG0003237	0.910099	0.300316	16.81	31.1286		0.348191	0.523168	19.0399	24.337
AMp07.491873.peg.1530	Xanthine and CO dehydrogenases maturation factor%2C XdhC/CoxF family	OG0003238	-0.040823	0.981391				0.663465	0.275431	8.95939	14.2399
AMp07.491873.peg.2465	Putative regulatory protein	OG0000174	-1.94929	3.28236e-10	167.466	43.0303		-0.478485	0.558475	140.908	99.9858
AMp07.491873.peg.1532	Carbon monoxide oxidation accessory protein CoxD	OG0000544	0.596671	0.589108	12.587	18.4307		0.275689	0.696337	92.662	108.391
AMp07.491873.peg.1533	4-hydroxyphenylacetate 3-monooxygenase%2C reductase component (EC 1.6.8.-)	OG0000466	0.524041	0.651919	11.9536	17.0772		0.221211	0.731866	40.8559	47.2105
AMp07.491873.peg.6680	Toxin HigB / Protein kinase domain of HipA	OG0006123	-1.9464					-0.0678718	0.950388	9.71513	9.43832
AMp07.491873.peg.3977	hypothetical protein	OG0003727	-1.94572	5.81747e-06	300.004	76.2675		-1.40072	0.0954681	358.217	133.3
AMp07.491873.peg.4838	ABC transporter%2C ATP-binding protein (cluster 2%2C ribose/xylose/arabinose/galactose) / ABC transporter%2C ATP-binding protein (cluster 2%2C ribose/xylose/arabinose/galactose)	OG0000050	-1.94553	0.164542				0.679499	0.327928	7.35782	12.8949
AMp07.491873.peg.5185	putative membrane protein	OG0002945	-1.9411	0.190317				-0.734553		6.26234	3.21768
AMp07.491873.peg.1538	Putative transmembrane protein	OG0001597	-0.148182	0.941172	12.6541	11.0397		0.0668442	0.927745	31.6043	31.8282
AMp07.491873.peg.1539	Adenylosuccinate lyase (EC 4.3.2.2) @ SAICAR lyase (EC 4.3.2.2)	OG0001598	0.948906	0.0280406	90.2035	171.253		-0.929731	0.0742261	355.498	183.136
AMp07.491873.peg.1540	hypothetical protein	OG0003239	-0.652471	0.247884	76.3607	47.8496		0.176451	0.783294	31.3568	32.387
AMp07.491873.peg.1541	hypothetical protein	OG0000855	-0.349983	0.3376	208.094	160.997		0.416372	0.623308	151.389	199.85
AMp07.491873.peg.4548	Phosphoglycerate mutase family protein	OG0001031	-1.93996	0.106622
AMp07.491873.peg.1543	Gallic acid utilization transcriptional regulator%2C LysR family	OG0005257	0.643906					-0.0251659		2.88009	3.09288
AMp07.491873.peg.1544	FIG040666: hypothetical protein perhaps implicated in de Novo purine biosynthesis	OG0003976	0.994449	0.00546209	84.4729	164.539		0.18609	0.744497	101.752	114.295
AMp07.491873.peg.1545	Phosphoribosylaminoimidazole-succinocarboxamide synthase (EC 6.3.2.6)	OG0001599	0.736475	0.0369538	102.49	168.351		-0.667706	0.00296382	749.603	461.863
AMp07.491873.peg.1546	Phosphoribosylformylglycinamidine synthase%2C PurS subunit (EC 6.3.5.3)	OG0001600	0.395915	0.771768	10.2142	12.9494		-0.755011	0.0193695	48.8597	28.8228
AMp07.491873.peg.1547	Phosphoribosylformylglycinamidine synthase%2C glutamine amidotransferase subunit (EC 6.3.5.3)	OG0001601	0.90386	0.0890981	46.3733	85.442		-0.717726	0.289351	184.689	109.933
AMp07.491873.peg.1548	putative lipoprotein	OG0002603	0.615173	0.514731	18.9708	27.9792		-0.623961	0.700989	17.7425	11.4698
AMp07.491873.peg.1549	hypothetical protein	OG0004194	0.503018	0.63825	13.4502	18.7748		-0.229238	0.772742	9.92036	8.9611
AMp07.491873.peg.1550	Transcriptional regulator%2C GntR family domain / Aspartate aminotransferase (EC 2.6.1.1)	OG0002604	-0.612524	0.438925	33.2979	21.2227		0.255535	0.710446	36.6254	43.1637
AMp07.491873.peg.1551	HYPOTHETICAL/UNKNOWN SIGNAL PEPTIDE PROTEIN	OG0001602	-0.375529	0.840449	8.0507	6.16647		0.703884	0.0980551	60.6779	96.2793
AMp07.491873.peg.6224	Mobile element protein	OG0000011	-1.93991					0.217981		4.95128	5.67856
AMp07.491873.peg.1553	YrbA protein	OG0001604	-0.17834	0.893397	25.9087	22.3446		0.385718	0.410663	73.6994	94.3857
AMp07.491873.peg.1554	FIG00983677: hypothetical protein	OG0003240	-0.159714	0.851575	38.0169	33.392		0.840341	0.101881	72.9883	127.692
AMp07.491873.peg.1555	Uncharacterized monothiol glutaredoxin ycf64-like	OG0001605	0.166791	0.655486	270.982	299.854		-0.223816	0.398108	607.87	511.458
AMp07.491873.peg.1219	Mll0665 protein	OG0001499	0.552327	0.155266	1498.19	2165.56		-2.0408	0.000718599	3040.19	723.637
AMp07.491873.peg.4709	Membrane-fusion protein	OG0004785	-1.93852	0.0755621	16.2977	4.39476		0.0331512	0.947157	194.465	195.553
AMp07.491873.peg.6640	cAMP-binding proteins - catabolite gene activator and regulatory subunit of cAMP-dependent protein kinases	OG0000017	-1.93753					-0.769423		6.29702	3.80187
AMp07.491873.peg.4011	Oxidoreductase%2C short-chain dehydrogenase/reductase family	OG0003067	-1.93506	6.87799e-05	74.8627	19.7101		-0.189408	0.834025	27.0199	23.6563
AMp07.491873.peg.2722	Putative transmembrane protein	OG0003663	-1.935	0.000203473	51.9561	13.2187		-0.404581		3.031	2.52056
AMp07.491873.peg.1561	Glutaminase (EC 3.5.1.2)	OG0001607	-0.569825	0.709719	12.362	8.10037		-1.25783	0.100935	64.4673	26.4648
AMp07.491873.peg.1562	SSU ribosomal protein S4p (S9e) @ SSU ribosomal protein S4p (S9e)%2C zinc-independent	OG0000857	0.599013	0.113848	188.753	281.991		-1.23023	0.13027	2371.8	991.387
AMp07.491873.peg.1563	hypothetical protein	OG0001608	0.660668	0.484257	29.0106	44.5241		0.665481	0.170413	84.5088	130.125
AMp07.491873.peg.3076	Hydrolase%2C HAD superfamily	OG0000234	-1.93431	0.0651196				-0.470213	0.486868	12.1006	8.73219
AMp07.491873.peg.1565	tRNA (cytidine(32)/uridine(32)-2'-O)-methyltransferase (EC 2.1.1.200)	OG0001610	0.64432	0.248626	35.4498	54.616		-0.276934	0.659761	44.0013	36.1412
AMp07.491873.peg.3703	N-acetyl-D-glucosamine ABC transporter%2C ATP-binding protein	OG0000077	0.352705	0.762288	16.665	20.8992		-2.03011	0.0464077	410.824	99.0592
AMp07.491873.peg.2575	Oxidoreductase%2C GMC family	OG0000651	-1.92122					1.32236	0.260525	26.0615	63.8338
AMp07.491873.peg.362	hypothetical protein	OG0005647	-1.92074	0.0014373	46.8425	12.4868		-0.852464	0.277493	85.5766	46.9973
AMp07.491873.peg.1569	RecA protein	OG0001612	0.254468	0.49718	298.941	350.838		0.333625	0.520544	562.871	696.821
AMp07.491873.peg.1570	Hypothetical sugar kinase in cluster with indigoidine synthase indA%2C PfkB family of kinases	OG0003243	0.68094	0.372489	22.5235	35.7704		0.449929	0.361769	16.6761	22.9115
AMp07.491873.peg.2060	Oxidoreductase	OG0001662	0.572471	0.27439	66.9201	97.829		-2.02373	1.69451e-05	51.5615	12.3257
AMp07.491873.peg.1572	Sensory box histidine kinase/response regulator	OG0001613	0.673243	0.171225	55.8447	87.4411		0.5911	0.156412	371.112	547.402
AMp07.491873.peg.1573	Flagellar biosynthesis protein FliO / Domain of unknown function RL2641.C	OG0001614	-0.203356	0.751633	74.637	64.2849		-0.0780524	0.934583	128.786	120.544
AMp07.491873.peg.1974	hypothetical protein	OG0006309	-1.91329					-0.411038		6.51425	4.38223
AMp07.491873.peg.4337	Non-heme chloroperoxidase	OG0000047	-1.91055	0.0640685	15.0515	3.87544		0.204573		4.3839	4.78071
AMp07.491873.peg.1576	Phosphohistidine phosphatase SixA	OG0003244	-0.702546	0.534177	15.4674	9.23387		0.169315	0.719038	43.3888	48.3031
AMp07.491873.peg.1577	Amino acid regulated cytosolic protein	OG0001616	0.078819	0.934525	27.9675	28.8974		-0.59219	0.280206	87.8576	56.5225
AMp07.491873.peg.1578	GTP-binding protein	OG0001617	0.0919632	0.930368	25.9921	27.108		-0.517382	0.379343	38.9818	26.5179
AMp07.491873.peg.7005	ATPase required for both assembly of type IV secretion complex and secretion of T-DNA complex%2C VirB11	OG0000442	-1.9104					0.0760524	0.941675	30.373	31.0013
AMp07.491873.peg.1580	2-amino-4-hydroxy-6-hydroxymethyldihydropteridine pyrophosphokinase (EC 2.7.6.3)	OG0001618	0.70197					-0.0234082	0.978393	41.662	40.0683
AMp07.491873.peg.4745	Mobile element protein	OG0000004	-1.90943					-0.270289		5.92032	5.03128
AMp07.491873.peg.1582	Dihydropteroate synthase (EC 2.5.1.15)	OG0002608	0.261143	0.835386	14.9926	17.7495		-0.479863	0.286678	62.9582	44.2951
AMp07.491873.peg.1583	Mlr0789 protein	OG0003245	0.405432	0.63916	32.8137	42.4303		-0.206874	0.567448	122.193	103.659
AMp07.491873.peg.4397	hypothetical protein	OG0004850	-1.90876	0.27585	77.689	20.3729		-0.435365	0.523702	11.1131	8.54862
AMp07.491873.peg.1585	hypothetical protein	OG0002610	-0.44661					-1.04166	0.201595	87.8473	41.6722
AMp07.491873.peg.1586	Kinesin-like protein	OG0001620	0.643162	0.0469313	381.489	585.6		-0.294367	0.613932	2258.29	1809.44
AMp07.491873.peg.5183	Probable cytochrome c-552	OG0001013	-1.90812	0.111062				-1.30792		3.73565	1.71365
AMp07.491873.peg.7035	Mobile element protein	OG0000013	-1.9075	0.210414				-0.159345	0.882142	29.8481	25.4929
AMp07.491873.peg.3794	Oxidoreductase%2C aldo/keto reductase family	OG0000030	0.569417	0.276972	54.476	79.9453		-2.02195	0.000588161	611.398	147.204
AMp07.491873.peg.1590	Efflux ABC transporter%2C permease/ATP-binding protein Atu2241	OG0003247	-0.575579	0.249364	93.432	61.454		-0.126287	0.837018	68.0403	61.836
AMp07.491873.peg.1591	Efflux ABC transporter%2C permease/ATP-binding protein Atu2242	OG0001621	-0.478618	0.247884	181.232	128.129		0.0270927	0.977377	122.881	122.625
AMp07.491873.peg.4175	Alpha-D-ribose 1-methylphosphonate 5-triphosphate synthase subunit PhnG (EC 2.7.8.37)	OG0002284	-1.90463	0.0482371	33.2774	8.75127
AMp07.491873.peg.1593	tRNA (cytidine(34)-2'-O)-methyltransferase (EC 2.1.1.207)	OG0001622	0.186199		5.31197	5.71275		-0.212441	0.728442	17.0953	14.0414
AMp07.491873.peg.1594	Putative reductase	OG0001623	-0.401018	0.839545	8.38587	6.19433		-0.195612	0.781066	19.4635	16.7776
AMp07.491873.peg.1595	Redox-sensitive transcriptional activator SoxR	OG0002613	-0.431641					-0.235911		3.55978	3.40744
AMp07.491873.peg.1596	Uncharacterized MFS-type transporter	OG0001624	0.301423	0.705037	30.1296	36.5912		0.00836663	0.991704	28.3094	28.1105
AMp07.491873.peg.1597	hypothetical protein	OG0001625	-0.106584	0.891076	47.1941	43.002		0.132232	0.896211	7.94044	8.44192
AMp07.491873.peg.5201	Transcriptional regulator%2C LacI family	OG0000695	-0.0817308	0.953611	17.5727	16.6445		-2.00032	0.000111693	102.228	25.0419
AMp07.491873.peg.4383	Metal-dependent hydrolase	OG0003494	-1.90242	0.0524971	27.2171	7.41109		0.0733729		4.11352	4.79449
AMp07.491873.peg.1600	ABC transporter%2C substrate-binding protein (cluster 9%2C phospholipid)	OG0000858	0.363346	0.685281	21.0515	26.4435		0.131136	0.846802	125.833	134.688
AMp07.491873.peg.1601	ABC transporter involved in resistance to organic solvents%2C substrate-binding protein 2	OG0000859	0.135896	0.856657	52.1367	56.8274		0.00547633	0.992559	429.295	422.026
AMp07.491873.peg.1602	ABC-type transport system involved in resistance to organic solvents%2C ATPase component	OG0001627	0.363999	0.691818	22.7178	28.5983		0.441319	0.281155	70.7076	96.3376
AMp07.491873.peg.2349	hypothetical protein	OG0004618	-1.89877					0.655838	0.382257	8.97952	15.1057
AMp07.491873.peg.1604	L-alanine-DL-glutamate epimerase (EC 5.1.1.n1)	OG0000861	0.995317	0.486674				0.94717	0.103031	24.9304	48.6127
AMp07.491873.peg.1605	Probable 3-phenylpropionic acid transporter	OG0001628	-0.178563	0.887002	23.5037	20.3471		0.0832683	0.89441	87.7733	91.4844
AMp07.491873.peg.4840	ABC transporter%2C permease protein (cluster 2%2C ribose/xylose/arabinose/galactose)	OG0002975	-1.89441	0.0606289	18.9243	5.26063		-0.246012	0.760653	10.7505	8.50362
AMp07.491873.peg.5279	Phosphonate ABC transporter permease protein PhnE1 (TC 3.A.1.9.1)	OG0003435	-1.89223	0.0680376	26.8313	7.21844		-0.049208	0.955208	27.051	24.0242
AMp07.491873.peg.1608	Acyl-homoserine lactone-binding transcriptional activator%2C LuxR family	OG0000863	0.36886	0.531103	54.0526	68.2077		0.0725453	0.905031	102.071	105.666
AMp07.491873.peg.1609	N-acyl-L-homoserine lactone synthase%2C LuxI family (EC 2.3.1.184)	OG0000627	-0.363364	0.664632	33.9532	25.8239		-0.346879	0.410663	566.928	436.862
AMp07.491873.peg.1610	hypothetical protein	OG0002614	-0.366718	0.465954	101.703	77.6041		-0.144146	0.716442	178.632	158.477
AMp07.491873.peg.1611	Cobalamin biosynthesis protein BluB @ 5%2C6-dimethylbenzimidazole synthase%2C flavin destructase family	OG0000864	0.598685	0.29259	38.9102	57.8978		0.0714771	0.89203	66.2785	68.6602
AMp07.491873.peg.1612	Oxidoreductase%2C short-chain dehydrogenase/reductase family	OG0001630	0.292674	0.728047	29.9504	35.6522		0.790148	0.0129676	43.2467	75.1941
AMp07.491873.peg.1613	Ankyrin	OG0005258	0.241635	0.799074	30.3362	34.9058		-0.213451	0.642998	142.787	119.277
AMp07.491873.peg.1614	PQQ repeat-containing protein	OG0003624	0.4142	0.63709	23.609	30.9365		0.00803175	0.990886	54.0545	54.0134
AMp07.491873.peg.1615	NAD synthetase (EC 6.3.1.5) / Glutamine amidotransferase chain of NAD synthetase	OG0001631	0.693857	0.124452	53.7181	85.4559		-0.0915562	0.861919	131.365	119.564
AMp07.491873.peg.1616	Cyclic beta-1%2C2-glucan modification transmembrane protein	OG0004195	-0.778129	0.0841291	109.62	63.106		-0.721645	0.241063	1043.46	623.725
AMp07.491873.peg.1617	hypothetical protein	OG0006220						-1.0912	0.178116	15.0949	6.77687
AMp07.491873.peg.1618	hypothetical protein	OG0000467	-0.487817	0.505521	48.0929	33.4485		0.277431	0.524644	65.1683	78.1834
AMp07.491873.peg.1619	Gfa-like protein	OG0000865	-0.782486	0.397745	27.9326	16.18		-0.0244441	0.981257	18.1441	16.6909
AMp07.491873.peg.1620	hypothetical protein	OG0006532
AMp07.491873.peg.1621	2-keto-3-deoxy-D-arabino-heptulosonate-7-phosphate synthase II (EC 2.5.1.54)	OG0001632	0.610305	0.0242728	200.392	300.746		-0.649328	0.342612	623.107	389.521
AMp07.491873.peg.5707	Organic hydroperoxide resistance protein	OG0000155	-1.89069					1.64336		1.04508	4.11425
AMp07.491873.peg.4374	Flagellar basal-body rod modification protein FlgD	OG0003867	-1.88937
AMp07.491873.peg.1966	hypothetical protein	OG0004587	-1.88766
AMp07.491873.peg.1625	Phosphoglycolate phosphatase (EC 3.1.3.18)	OG0001635	0.732727	0.277374	33.7884	55.065		0.203039	0.792117	104.556	116.862
AMp07.491873.peg.1626	hypothetical protein	OG0001636	0.461731	0.311894	145.384	196.57		0.205645	0.57747	483.903	545.436
AMp07.491873.peg.4954	mandelate racemase/muconate lactonizing enzyme family protein	OG0001020	-1.88701	0.0635786	23.3293	6.47185		0.261693	0.806124	9.8237	10.1585
AMp07.491873.peg.1628	Phosphohydrolase (MutT/nudix family protein)	OG0001638	0.138508	0.897154	22.6111	24.5679		0.138945	0.744497	74.6392	82.0909
AMp07.491873.peg.299	Flagellar basal-body rod modification protein FlgD	OG0001184	-1.87956					1.63322		3.42734	9.31683
AMp07.491873.peg.1630	Transcriptional regulator%2C MarR family	OG0002616	-0.0118949	0.988376	39.523	38.6527		-0.33869	0.585568	36.0847	28.584
AMp07.491873.peg.5210	Transcriptional regulator%2C AraC family	OG0003844	-1.87879	0.182632				0.0550909	0.93279	33.5131	33.408
AMp07.491873.peg.1632	hypothetical protein	OG0005686
AMp07.491873.peg.1633	GTP 3'%2C8-cyclase (EC 4.1.99.22)	OG0000867	-0.158328	0.769473	166.713	146.844		0.127597	0.850942	293.459	314.168
AMp07.491873.peg.1634	Permease of the drug/metabolite transporter (DMT) superfamily	OG0002618	0.31139	0.756728	20.9825	26.0097		0.302167	0.634832	19.0797	23.7366
AMp07.491873.peg.4540	Glycosyltransferase	OG0003002	-1.87491	0.00453425	40.6742	11.1505		0.166423	0.856512	6.62497	7.85341
AMp07.491873.peg.1636	Molybdopterin-guanine dinucleotide biosynthesis protein MobB	OG0003977	0.340978	0.786236	11.769	14.4955		0.29224	0.700732	8.42254	10.8154
AMp07.491873.peg.1637	hypothetical protein	OG0004571	-0.533681	0.739184	11.1684	7.5004		0.196627	0.74386	20.2941	23.0774
AMp07.491873.peg.282	Flagellar basal body-associated protein FliL	OG0001176	-1.87213					2.44324		1.67161	9.13393
AMp07.491873.peg.1639	hypothetical protein	OG0005947
AMp07.491873.peg.2606	TRAP-type C4-dicarboxylate transport system%2C large permease component	OG0003826	1.1629	0.0455441	20.8915	46.133		-1.99283	0.00531039	325.691	80.273
AMp07.491873.peg.1641	ABC transporter%2C permease protein (cluster 3%2C basic aa/glutamine/opines)	OG0003249	0.611822	0.48858	17.2861	25.9439		0.249166	0.665748	86.7383	99.6103
AMp07.491873.peg.1642	ABC transporter%2C permease protein (cluster 3%2C basic aa/glutamine/opines)	OG0003250	0.0749448	0.94502	19.9435	20.5744		0.0532079	0.946341	29.55	28.0251
AMp07.491873.peg.1643	Usg protein	OG0000116	-0.640296	0.603229	18.3586	11.5794		-0.183777	0.826128	245.523	212.397
AMp07.491873.peg.1644	Oxidoreductase%2C short-chain dehydrogenase/reductase family	OG0001641	0.145795	0.861491	38.5059	42.0233		-0.256006	0.648558	405.091	333.314
AMp07.491873.peg.1645	Putative transmembrane protein	OG0001642	-0.538214	0.485954	36.9259	25.072		0.0639367	0.921038	37.1385	37.9748
AMp07.491873.peg.1646	Ser-tRNA(Ala) deacylase @ Gly-tRNA(Ala) deacylase	OG0003251	0.259869	0.687349	49.9028	58.5755		0.0228072	0.976803	94.641	95.6784
AMp07.491873.peg.1647	2-hydroxy-3-oxopropionate reductase (EC 1.1.1.60)	OG0001643	0.751634	0.15013	38.2043	62.8884		-0.0450673	0.934583	67.8734	65.5505
AMp07.491873.peg.1648	hypothetical protein	OG0002620	0.621415	0.571966	11.7977	17.62		-0.493274	0.649298	8.28411	5.94223
AMp07.491873.peg.1649	Transcriptional regulator%2C AsnC family	OG0000868	0.405929					-0.514523	0.353853	50.8358	34.9754
AMp07.491873.peg.1650	Hypothetical protein VC0266 (sugar utilization related?)	OG0002621	-0.941713					-0.0416278	0.971629	9.37861	8.28687
AMp07.491873.peg.1651	succinoglycan biosynthesis protein	OG0000230	0.738216	0.377193	17.1178	27.9001		-0.430652	0.679658	9.10706	6.55426
AMp07.491873.peg.1652	Putative regulatory protein	OG0000869	-0.355933	0.569818	88.3068	68.0348		0.226673	0.548066	139.098	157.501
AMp07.491873.peg.1653	Mobile element protein	OG0000004	-0.680218					-0.452775	0.484118	13.7283	9.46452
AMp07.491873.peg.1654	Diacylglycerol kinase (EC 2.7.1.107)	OG0002622	0.00982358	0.994529	12.4352	12.1152		-0.73997	0.190227	77.5199	45.6686
AMp07.491873.peg.3631	Conserved hypothetical protein potentially related to ribose or hydroxymethylpyrimidine metabolism	OG0002089	-1.86803	0.140429	17.0262	4.65079		-0.205543		5.57066	5.22998
AMp07.491873.peg.1656	Cobalamin synthase (EC 2.7.8.26)	OG0000628	-0.416643	0.828379	8.26959	6.26568		1.06446	0.114309	11.6431	25.1372
AMp07.491873.peg.1657	CblX%2C a non-orthologous displasment for Alpha-ribazole-5'-phosphate phosphatase	OG0003625	-0.467928	0.631672	26.3355	19.0603		0.231736	0.754818	21.9754	24.3496
AMp07.491873.peg.1658	CblY%2C a non-orthologous displacement for alpha-ribazole-5'-phosphate phosphatase	OG0000546	-0.104973	0.931508	18.4147	16.7975		0.289551	0.758992	12.4482	14.6215
AMp07.491873.peg.1659	Efflux ABC transporter%2C permease protein	OG0000870	-0.585283	0.40509	52.5061	34.5657		-0.0613445	0.949488	139.079	130.035
AMp07.491873.peg.1660	Efflux ABC transporter%2C ATP-binding protein	OG0000871	0.424049	0.565131	36.6687	48.2661		0.0645112	0.933769	147.319	150.392
AMp07.491873.peg.3251	macromolecule metabolism%3B macromolecule degradation%3B degradation of proteins%2C peptides%2C glycopeptides	OG0009217	-1.86601	9.63571e-05	208.153	56.4076		-0.322797	0.569554	67.8503	53.3848
AMp07.491873.peg.4080	ABC transporter%2C permease protein (cluster 2%2C ribose/xylose/arabinose/galactose)	OG0004884	-1.86601	0.00180485	46.7338	12.7676		-0.0472904	0.968285	8.27646	7.54486
AMp07.491873.peg.1663	RNA binding S1 domain protein	OG0001644	0.103707	0.94502	13.7744	14.6991		-0.0213498	0.974312	93.201	88.5725
AMp07.491873.peg.1664	HYPOTHETICAL LIPOPROTEIN TRANSMEMBRANE	OG0004196	0.177969	0.906209	12.0979	13.6397		-0.0181783	0.990886	33.1401	32.2873
AMp07.491873.peg.1665	Methyl-accepting chemotaxis protein	OG0000002	-0.539544	0.313966	63.9611	43.1482		0.149951	0.814374	123.004	132.386
AMp07.491873.peg.1666	Acyl-CoA hydrolase (EC 3.1.2.20)	OG0000872	0.506382	0.66872	12.5179	17.2989		0.583578	0.321609	15.5035	24.3165
AMp07.491873.peg.5581	Transposase	OG0000168	-1.86486					-0.169146		5.54246	4.96035
AMp07.491873.peg.1668	Uncharacterized membrane protein PA1577	OG0003252	-0.00388718	0.998372	9.15264	9.07532		0.594917	0.466504	58.2461	85.7598
AMp07.491873.peg.1669	hypothetical protein	OG0005494
AMp07.491873.peg.1670	Excinuclease ABC subunit B	OG0000873	0.432733	0.238215	141.435	187.213		0.397913	0.30865	259.006	336.021
AMp07.491873.peg.1671	hypothetical protein	OG0004197	-0.343708	0.789006	22.0488	16.7104		0.0301509	0.970742	20.9412	20.7184
AMp07.491873.peg.1672	DnaJ homolog	OG0001646	0.138406	0.870605	38.6003	42.04		0.137069	0.811033	47.2851	52.5035
AMp07.491873.peg.1673	Cold shock protein of CSP family	OG0000100	0.800006	0.00170015	498.693	853.342		0.0711386	0.909554	2622.68	2697.97
AMp07.491873.peg.1674	tRNA-dihydrouridine(20/20a) synthase (EC 1.3.1.91)	OG0000874	-0.0505332	0.942373	111.416	105.936		-0.317924	0.613979	73.6312	57.9178
AMp07.491873.peg.1675	Shufflon-specific DNA recombinase	OG0005259	0.0254298	0.94908	610.825	612.145		-0.127211	0.811072	49.7544	43.1049
AMp07.491873.peg.1676	hypothetical protein	OG0005260	0.0375629	0.926441	3360.26	3394.31		-0.179281	0.689453	55.3103	48.0844
AMp07.491873.peg.1677	hypothetical protein	OG0006465	0.270109	0.764622	24.2103	28.5107		-0.726126	0.166696	59.2979	35.4145
AMp07.491873.peg.268	Flagellar motor switch protein FliM	OG0000772	-1.86473	0.0828046	19.1726	5.26962		1.25894	0.0718081	7.36058	16.9254
AMp07.491873.peg.6953	hypothetical protein	OG0000390	-1.86434
AMp07.491873.peg.4519	Transcriptional regulator%2C LysR family	OG0000223	-1.86243	0.210237	11.7286	3.01875		0.695313	0.186363	29.9212	49.2036
AMp07.491873.peg.3265	Mobile element protein	OG0000593	-1.86009	0.196128				0.345609	0.722685	7.60924	8.98489
AMp07.491873.peg.1682	Mobile element protein	OG0000013	-0.162084	0.904219	15.9954	14.006		-0.470474	0.283176	54.2964	37.2225
AMp07.491873.peg.1683	hypothetical protein	OG0005064	0.685094	0.0276389	203.454	321.085		-0.243314	0.428762	733.12	607.036
AMp07.491873.peg.1684	hypothetical protein	OG0005065	0.430777	0.401814	57.7661	77.0613		-0.487005	0.19984	155.151	107.023
AMp07.491873.peg.1685	hypothetical protein	OG0006533	-0.600525					-1.06812	0.18596	12.4421	5.09527
AMp07.491873.peg.1686	hypothetical protein	OG0006097	0.495392	0.557042	27.9525	38.6206		-0.627791	0.359959	19.5243	11.8781
AMp07.491873.peg.1687	Thioredoxin	OG0005262	0.755454	0.0543427	282.773	469.458		-0.321701	0.298852	480.792	376.953
AMp07.491873.peg.4401	ABC transporter%2C ATP-binding protein (cluster 5%2C nickel/peptides/opines) / ABC transporter%2C ATP-binding protein (cluster 5%2C nickel/peptides/opines)	OG0004846	-1.85901	0.0399117	24.7465	6.39859		-0.0997686	0.904267	16.4307	15.9256
AMp07.491873.peg.1689	hypothetical protein	OG0000323	0.619667	0.502625	21.3758	31.9715		-0.757039	0.203194	19.7078	11.221
AMp07.491873.peg.380	hypothetical protein	OG0003791	-1.85181	0.128305	18.5597	5.13842		-0.390701	0.607785	11.5035	9.02116
AMp07.491873.peg.4326	hypothetical protein	OG0003017	-1.84958	0.0476881	26.7267	7.21168		0.258694	0.781427	7.04352	9.158
AMp07.491873.peg.3100	Glycerol ABC transporter%2C substrate-binding protein GlpV	OG0001960	-0.236393	0.764764	51.8289	43.17		-1.96913	0.00468105	1885.35	472.307
AMp07.491873.peg.6783	Tellurite resistance protein TehA	OG0007456	-1.83625	0.140429				0.206195	0.821438	8.16298	8.82516
AMp07.491873.peg.5758	hypothetical protein	OG0004431	-1.83522					0.680837	0.120286	83.7493	134.452
AMp07.491873.peg.1695	hypothetical protein	OG0006228
AMp07.491873.peg.1696	hypothetical protein	OG0000256	-0.989404					-0.583955	0.491038	11.2	6.97861
AMp07.491873.peg.1697	hypothetical protein	OG0000296
AMp07.491873.peg.1698	hypothetical protein	OG0003626	-0.169241	0.818829	90.8225	79.7143		0.22946	0.649298	165.429	188.957
AMp07.491873.peg.1699	hypothetical protein	OG0000297	-0.500432	0.836597	8.79763	6.11298		-0.376707	0.667345	7.26124	6.37952
AMp07.491873.peg.1700	hypothetical protein	OG0002624	0.593998					-0.0821764	0.93279	10.3292	9.62936
AMp07.491873.peg.1701	Methyl-accepting chemotaxis protein	OG0002625	0.6009	0.682893				-0.587805	0.23877	22.1014	13.7716
AMp07.491873.peg.1702	hypothetical protein	OG0004198						-0.592877	0.415348	8.18311	5.59055
AMp07.491873.peg.1703	hypothetical protein	OG0002626
AMp07.491873.peg.1704	hypothetical protein	OG0002627
AMp07.491873.peg.1705	hypothetical protein	OG0002628						-0.403877		4.14447	2.87426
AMp07.491873.peg.1706	hypothetical protein	OG0002629						-1.03027	0.062904	13.7207	6.10579
AMp07.491873.peg.1707	hypothetical protein	OG0002630
AMp07.491873.peg.1708	hypothetical protein	OG0000875
AMp07.491873.peg.1709	hypothetical protein	OG0001647	0.746787					-1.4884		3.6141	1.51191
AMp07.491873.peg.3759	hypothetical protein	OG0005320	-1.83457					-0.284117		5.30902	3.89766
AMp07.491873.peg.1711	FIG01223726: hypothetical protein	OG0000876
AMp07.491873.peg.4522	hypothetical protein	OG0000111	-1.83331	0.268895				-0.358066	0.629742	11.1316	8.43298
AMp07.491873.peg.1713	Peptidase U7	OG0000878	0.903812					0.00837928		5.25194	5.24994
AMp07.491873.peg.4681	Ferric iron ABC transporter%2C permease protein	OG0000235	-1.83188	0.134878	17.782	4.85989		0.318589	0.599678	13.3183	16.4319
AMp07.491873.peg.1715	hypothetical protein	OG0000880
AMp07.491873.peg.5258	Oligopeptide ABC transporter%2C permease protein OppB (TC 3.A.1.5.1)	OG0003438	-1.82854	0.0595074	21.2246	5.81629		0.956981	0.0300675	194.468	370.826
AMp07.491873.peg.1717	hypothetical protein	OG0000882	0.330586					-0.565582		3.94688	2.74834
AMp07.491873.peg.1718	hypothetical protein	OG0000630	-0.656041	0.679957	9.21556	5.81023		-0.4071	0.503643	43.08	31.3187
AMp07.491873.peg.1719	hypothetical protein	OG0005688						0.307622		3.97184	5.06727
AMp07.491873.peg.1720	hypothetical protein	OG0005689	0.360865					-0.376876	0.593651	9.65872	6.98277
AMp07.491873.peg.1721	hypothetical protein	OG0000728	-0.106421					-0.680913		7.61249	4.57492
AMp07.491873.peg.1722	hypothetical protein	OG0004199
AMp07.491873.peg.1723	Transcriptional activator adenine-specific DNA methyltransferase-like	OG0003979	-0.410211					0.229574	0.847478	7.42089	8.12203
AMp07.491873.peg.1724	hypothetical protein	OG0005066
AMp07.491873.peg.1725	hypothetical protein	OG0005067
AMp07.491873.peg.1726	hypothetical protein	OG0004200
AMp07.491873.peg.1727	hypothetical protein	OG0004201						0.161925		3.02776	3.23585
AMp07.491873.peg.1728	hypothetical protein	OG0005263						-0.607911	0.450562	22.9191	14.7754
AMp07.491873.peg.4991	Exopolysaccharide production protein ExoZ	OG0000490	-1.3689	0.112383	23.7534	9.17503		-1.94158	6.94856e-05	166.369	42.561
AMp07.491873.peg.1730	hypothetical protein	OG0005068	-0.894903					1.00883		3.71669	6.86675
AMp07.491873.peg.1731	hypothetical protein	OG0004202
AMp07.491873.peg.1732	hypothetical protein	OG0006098
AMp07.491873.peg.1733	hypothetical protein	OG0005607
AMp07.491873.peg.1734	hypothetical protein	OG0005608
AMp07.491873.peg.1735	hypothetical protein	OG0004155
AMp07.491873.peg.1736	hypothetical protein	OG0005264
AMp07.491873.peg.1737	Phage protein	OG0004572
AMp07.491873.peg.5674	Periplasmic aromatic aldehyde oxidoreductase%2C molybdenum binding subunit YagR	OG0000087	-1.8252	0.000422408	84.5605	23.6178		-0.82736	0.0641846	48.5056	27.1565
AMp07.491873.peg.4834	Glycerol-3-phosphate dehydrogenase (EC 1.1.5.3)	OG0000579	-1.82458					0.660007	0.407986	5.25519	8.85312
AMp07.491873.peg.1740	hypothetical protein	OG0006308
AMp07.491873.peg.1741	hypothetical protein	OG0009207						-0.292073		3.71669	2.72736
AMp07.491873.peg.3667	Methylglyoxal synthase (EC 4.2.3.3)	OG0003393	-1.81789	0.239644				-1.49068	0.195358	12.2088	4.21537
AMp07.491873.peg.1743	tRNA dihydrouridine synthase A (EC 1.-.-.-)	OG0006222	0.751651	0.426031	14.94	24.7956		-0.604276	0.175717	54.5812	34.9586
AMp07.491873.peg.5994	Arsenate reductase (EC 1.20.4.4) thioredoxin-coupled%2C LMWP family	OG0003773	-1.81473	0.538242	24.4401	6.84332		-0.341241	0.616948	16.7577	11.8333
AMp07.491873.peg.6956	hypothetical protein	OG0005596	-1.81206					-0.550966	0.51055	11.5365	7.85762
AMp07.491873.peg.4824	NADH-ubiquinone oxidoreductase chain I (EC 1.6.5.3)	OG0004036	-1.81028	0.0129617	30.7856	8.67942		-0.0207652	0.982938	21.491	21.3802
AMp07.491873.peg.1747	hypothetical protein	OG0000179	-0.80024
AMp07.491873.peg.1748	hypothetical protein	OG0005069	-0.831035	0.0174727	325.513	180.705		-0.023799	0.983062	31.9696	31.6948
AMp07.491873.peg.1749	hypothetical protein	OG0005070	-0.116272	0.934525	16.6691	15.3325		-0.693072	0.0476967	342.329	207.471
AMp07.491873.peg.1750	hypothetical protein	OG0003253	-0.962756	0.31968	20.1664	10.054		0.211336	0.811335	10.3003	12.8956
AMp07.491873.peg.4445	hypothetical protein	OG0003010	-1.80737	0.00150771	56.9104	15.7029		1.3095	0.0577403	3.42459	10.3993
AMp07.491873.peg.4527	hypothetical protein	OG0003489	-1.80477	0.641761	13.3079	3.76968
AMp07.491873.peg.1753	Fumarylacetoacetate hydrolase family protein	OG0001648	-0.545951	0.413113	39.8685	26.7268		0.911567	0.153883	280.678	517.172
AMp07.491873.peg.4479	hypothetical protein	OG0004352	-1.80092	0.0937976	21.6548	6.03801		0.463078	0.647325	7.16574	8.60649
AMp07.491873.peg.1755	Zinc uptake regulation protein Zur	OG0002632	-0.962795	0.245836	24.0557	12.1328		0.45802	0.531918	7.54734	11.4877
AMp07.491873.peg.1756	Zinc ABC transporter%2C permease protein ZnuB	OG0003628	-0.702472	0.438356	30.2644	18.1394		-0.217263	0.709362	33.3649	27.0689
AMp07.491873.peg.1757	Zinc ABC transporter%2C ATP-binding protein ZnuC	OG0003629	-0.626959	0.276166	55.08	35.2088		-0.153105	0.728289	41.3465	36.3686
AMp07.491873.peg.1758	Zinc ABC transporter%2C substrate-binding protein ZnuA	OG0003630	-0.436652	0.57021	39.9601	28.7101		0.223497	0.821291	18.7924	22.058
AMp07.491873.peg.1759	hypothetical protein	OG0004203	-0.694111	0.593259	11.901	7.17272		-0.452955	0.289403	29.5602	21.0608
AMp07.491873.peg.1760	Various polyols ABC transporter%2C ATP-binding component	OG0005498	-0.364253	0.847904	10.9933	8.46044		-0.716739	0.305197	15.2439	9.37921
AMp07.491873.peg.1761	N-Acetyl-D-glucosamine ABC transport system%2C permease protein 2	OG0005265	-0.128619	0.946726	8.29216	7.45923		-0.825484	0.149986	18.4254	9.91491
AMp07.491873.peg.1762	N-Acetyl-D-glucosamine ABC transport system%2C permease protein 1	OG0005499	-0.562221	0.682893	15.5159	10.2561		-0.792652	0.0456501	36.9951	20.2928
AMp07.491873.peg.1763	hypothetical protein	OG0005500	-0.149702	0.906348	17.0529	14.9125		-0.512509	0.455044	44.3302	31.04
AMp07.491873.peg.1764	hypothetical protein	OG0005950
AMp07.491873.peg.1765	Gluconate dehydratase (EC 4.2.1.39)	OG0005501	-0.588929	0.645276	19.4995	12.8317		-0.749433	0.204255	39.1195	22.4014
AMp07.491873.peg.1766	Oxidoreductase%2C short-chain dehydrogenase/reductase family	OG0005502	0.801748	0.538242	7.40912	12.4593		-0.700269	0.249384	31.6166	19.6657
AMp07.491873.peg.5726	Transcriptional regulator%2C AraC family	OG0003763	-1.80084	0.194435				0.365497	0.560204	28.7529	34.8786
AMp07.491873.peg.1768	hypothetical protein	OG0003254	-0.512554	0.607658	26.1556	17.9392		0.339026	0.574652	91.9316	113.797
AMp07.491873.peg.1769	Xylan 1%2C4-beta-xylosidase (EC 3.2.1.37)	OG0003631	0.108958	0.904629	39.5087	42.031		0.855565	0.0873672	247.199	436.849
AMp07.491873.peg.4670	Putative regulatory protein	OG0004328	-1.79746	9.72199e-10	406.711	115.751		0.275613	0.715094	31.7724	38.4805
AMp07.491873.peg.1771	TRAP dicarboxylate transporter%2C DctQ subunit%2C unknown substrate 6	OG0000884	-0.414702	0.763289	11.4181	8.34307		0.86842	0.0889634	74.9187	132.687
AMp07.491873.peg.1772	TRAP dicarboxylate transporter%2C DctM subunit%2C unknown substrate 6	OG0000548	0.524854	0.456578	26.7739	37.6504		0.903113	0.0266676	132.834	242.025
AMp07.491873.peg.1773	Histidinol dehydrogenase (EC 1.1.1.23)	OG0005266	0.499355	0.591498	17.2724	23.9629		0.414016	0.476658	26.3868	34.7164
AMp07.491873.peg.1774	Transcriptional regulator%2C MerR family	OG0005267	0.42707	0.693059	16.756	21.9795		0.145578	0.846425	25.1105	28.8286
AMp07.491873.peg.1775	Spermidine/putrescine import ABC transporter substrate-binding protein PotD (TC 3.A.1.11.1)	OG0000631	-0.450698	0.525059	44.413	31.805		-0.10895	0.836107	47.0829	43.2381
AMp07.491873.peg.1776	Spermidine/putrescine import ABC transporter ATP-binding protein PotA (TC 3.A.1.11.1)	OG0000081	0.340367	0.779857	12.8955	16.228		-0.130989	0.870692	19.8342	16.5848
AMp07.491873.peg.1777	Spermidine/putrescine import ABC transporter permease protein PotB (TC 3.A.1.11.1)	OG0003255	-0.248043	0.906348				-0.192433	0.783893	18.2305	14.5398
AMp07.491873.peg.1778	Spermidine/putrescine import ABC transporter permease protein PotC (TC 3.A.1.11.1)	OG0002633	-0.266906	0.814269	19.0262	15.6668		0.303864	0.630388	30.0184	34.6477
AMp07.491873.peg.4989	Exopolysaccharide production protein ExoF precursor	OG0002962	-0.646028	0.220892	84.0078	52.9718		-1.93325	5.99553e-05	1144.44	294.456
AMp07.491873.peg.1780	hypothetical protein	OG0005951	0.896903	0.254084	17.0269	31.0468		1.4531	0.080064	7.22655	19.7201
AMp07.491873.peg.1781	L-glyceraldehyde 3-phosphate reductase	OG0003256	0.0887698	0.92666	33.1823	34.7487		0.757694	0.249384	85.4642	140.519
AMp07.491873.peg.1841	entericidin A precursor	OG0003636	-1.31166	0.403524	11.9502	4.77421		-1.91639	0.00324732	40.4944	10.3871
AMp07.491873.peg.4177	Alpha-D-ribose 1-methylphosphonate 5-triphosphate synthase subunit PhnI (EC 2.7.8.37)	OG0002282	-1.79512	0.157535	15.4311	4.45239		0.0252656		6.19994	5.55253
AMp07.491873.peg.4917	3-methyl-2-oxobutanoate hydroxymethyltransferase (EC 2.1.2.11)	OG0002229	-0.423539	0.585003	43.7023	31.9963		-1.90381	0.0293476	10.0149	2.6345
AMp07.491873.peg.2216	5%2C10-methylenetetrahydrofolate reductase (EC 1.5.1.20)	OG0001698	-1.0747	0.0291371	91.9983	43.059		-1.88574	0.0307233	241.267	64.7442
AMp07.491873.peg.46	S-adenosylmethionine synthetase (EC 2.5.1.6)	OG0000760	-0.0737869	0.873647	447.077	418.514		-1.86433	0.0266683	2255.14	609.945
AMp07.491873.peg.4277	alpha-galactosidase (EC 3.2.1.22)	OG0003027	0.386906					-1.86104	0.00974313	438.556	118.757
AMp07.491873.peg.4990	Exopolysaccharide production protein ExoQ	OG0004306	-0.607693	0.498332	23.4715	15.1912		-1.84332	1.51459e-05	448.217	122.494
AMp07.491873.peg.1789	hypothetical protein	OG0005952
AMp07.491873.peg.4988	Undecaprenyl-phosphate glycophosphotransferase	OG0000430	-1.13163	0.0733978	94.8451	42.7676		-1.83588	2.69811e-06	3140.27	865.193
AMp07.491873.peg.1128	Putative transmembrane protein	OG0003798	-1.7936	5.39314e-07	176.406	50.1103		-0.465725	0.502516	27.2757	19.399
AMp07.491873.peg.1792	6-phosphogluconate dehydrogenase%2C decarboxylating (EC 1.1.1.44)	OG0003262	0.11933	0.880545	57.4172	60.7303		-1.24295	0.133085	213.752	88.5592
AMp07.491873.peg.1793	Transcriptional regulator%2C AraC family	OG0003634	-0.070328	0.937872	38.8431	36.4274		0.381507	0.344798	34.8724	44.0066
AMp07.491873.peg.1794	hypothetical protein	OG0003635	-0.306322	0.840449	12.9201	10.0054		0.329425	0.538242	16.1191	19.9283
AMp07.491873.peg.1795	Glyoxalase family protein	OG0003263	-0.38283	0.651919	33.2836	24.996		0.229655	0.709362	16.472	18.9878
AMp07.491873.peg.828	Metal chaperone%2C involved in Zn homeostasis	OG0005050	-1.79334					-0.359415		3.23183	2.69227
AMp07.491873.peg.1797	Alcohol dehydrogenase (EC 1.1.1.1)	OG0003264	0.788145	0.146505	42.5155	71.6053		-1.17046	0.196496	139.496	60.7932
AMp07.491873.peg.5822	Small molecule metabolism	OG0005600	-1.79189
AMp07.491873.peg.1799	3-oxoacyl-[acyl-carrier-protein] synthase%2C KASII (EC 2.3.1.179)	OG0002637	0.661929	0.104389	69.178	107.709		-0.695557	0.30167	182.941	110.931
AMp07.491873.peg.1800	3-hydroxyacyl-[acyl-carrier-protein] dehydratase%2C FabZ form (EC 4.2.1.59)	OG0003265	0.726424	0.31445	22.6596	36.8938		-0.830916	0.205415	69.6957	38.1912
AMp07.491873.peg.2445	Transcriptional regulator%2C AcrR family	OG0000411	-0.595082					-1.82859	0.00721527	24.722	6.96652
AMp07.491873.peg.1802	Fnr-type transcriptional regulator	OG0002639	0.808552	0.0792119	46.9506	80.9997		-3.17755		1113.03	119.975
AMp07.491873.peg.1803	Adenosylcobinamide-phosphate synthase (EC 6.3.1.10)	OG0002640	0.267298	0.786393	25.4894	29.8632		-1.46349	0.107067	150.689	53.3669
AMp07.491873.peg.4710	Cellulose synthase catalytic subunit [UDP-forming] (EC 2.4.1.12)	OG0003852	-1.7905	0.0971741	29.5188	8.26778		0.338742	0.485038	225.223	280.035
AMp07.491873.peg.1805	Hydrogenobyrinic acid a%2Cc-diamide synthase (glutamine-hydrolyzing) (EC 6.3.5.9)	OG0002642	0.75257	0.429476	17.3265	28.3171		-1.09943	0.129704	76.2324	34.6982
AMp07.491873.peg.5514	Formate dehydrogenase-O%2C iron-sulfur subunit (EC 1.2.1.2)%3B Putative formate dehydrogenase iron-sulfur subunit (EC 1.2.1.2)	OG0006116	-1.79048	0.000324208	77.1336	22.4498		0.00876139	0.993001	26.4467	26.7535
AMp07.491873.peg.1807	Cobalamin biosynthesis protein CobE	OG0002644	0.793201	0.36456	25.6227	42.9828		-0.938309	0.184901	116.694	59.406
AMp07.491873.peg.1808	hypothetical protein	OG0005953	-0.561726					-0.41565	0.647325	13.7863	9.5946
AMp07.491873.peg.1809	Transmembrane protein YfcA	OG0003266	0.695253	0.494796	12.1226	19.2625		-0.491764	0.520338	30.3855	20.9255
AMp07.491873.peg.1810	ABC transporter%2C ATP-binding protein (cluster 5%2C nickel/peptides/opines) / ABC transporter%2C ATP-binding protein (cluster 5%2C nickel/peptides/opines)	OG0000025	0.29688	0.799041	21.7431	26.2984		-0.102973	0.882318	56.1375	50.7644
AMp07.491873.peg.1811	Acetamidase (EC 3.5.1.4)	OG0003267	-0.0289183	0.976497	28.8806	27.3682		0.0867604	0.935192	81.6703	84.5571
AMp07.491873.peg.1812	ABC transporter%2C substrate-binding protein (cluster 5%2C nickel/peptides/opines)	OG0002645	0.480215	0.353314	55.9754	76.5693		0.70838	0.223842	104.965	167.296
AMp07.491873.peg.1813	ABC transporter%2C permease protein 1 (cluster 5%2C nickel/peptides/opines)	OG0000024	0.0962136					0.589642	0.322839	13.3385	20.7036
AMp07.491873.peg.1814	ABC transporter%2C permease protein 2 (cluster 5%2C nickel/peptides/opines)	OG0003268	-0.135761	0.945028				0.631197	0.455044	19.5724	31.3653
AMp07.491873.peg.6443	Transcriptional regulator%2C AcrR family	OG0004110	-1.79012					-0.205325		6.47406	5.73351
AMp07.491873.peg.1816	Possible regulatory protein similar to urea ABC transporter%2C substrate binding protein	OG0003270	0.584383	0.681014	6.89338	10.2249		0.422294	0.538242	14.4882	19.3522
AMp07.491873.peg.1817	hypothetical protein	OG0005690	-0.705413					0.72262		3.68249	6.15792
AMp07.491873.peg.1818	hypothetical protein	OG0005071	0.145239					0.0855804	0.93279	19.7094	19.3109
AMp07.491873.peg.5395	ABC transporter%2C permease protein 1 (cluster 1%2C maltose/g3p/polyamine/iron)	OG0003421	0.825906					-1.79769	0.0306252	18.8189	5.32779
AMp07.491873.peg.1820	Aerobic cobaltochelatase CobN subunit (EC 6.6.1.2)	OG0000885	0.825111	0.0462438	94.1044	163.506		-0.0357724	0.966187	617.052	589.537
AMp07.491873.peg.5996	Arsenical-resistance protein ACR3	OG0005442	-1.78561	0.0226259	36.4512	10.2462		-0.100961	0.899185	20.314	19.4261
AMp07.491873.peg.1678	hypothetical protein	OG0006307	-1.78433
AMp07.491873.peg.1823	hypothetical protein	OG0008368	0.826691	0.0992244	49.4999	86.5905		-0.158087	0.810264	259.217	227.859
AMp07.491873.peg.1824	hypothetical protein	OG0000549	0.558734	0.713522	9.64033	13.9636		-0.0764903	0.945644	11.9807	10.8402
AMp07.491873.peg.1825	Adenylate cyclase (EC 4.6.1.1)	OG0001652	0.180054	0.9038	17.4934	19.3326		0.506261	0.38975	17.4938	26.1566
AMp07.491873.peg.1826	Non-heme chloroperoxidase (EC 1.11.1.10)	OG0000362	-0.306348	0.787467	23.343	18.489		0.0569047	0.934808	42.8032	42.6886
AMp07.491873.peg.1827	Cobyric acid synthase (EC 6.3.5.10)	OG0000886	0.879805	0.299397	13.3059	24.0846		0.199946	0.793132	48.9697	56.5332
AMp07.491873.peg.1828	hypothetical protein	OG0004573	-0.297639	0.765325	24.5714	19.932		-0.709137	0.485038	171.07	102.142
AMp07.491873.peg.1829	Glycine betaine/L-proline transport substrate-binding protein ProX (TC 3.A.1.12.1)	OG0003271	-0.265181	0.61192	137.573	113.266		-0.1061	0.777695	252.703	229.67
AMp07.491873.peg.1830	Glycine betaine/L-proline transport ATP-binding protein ProV (TC 3.A.1.12.1)	OG0000161	-0.160429	0.712344	178.475	156.825		0.13487	0.879629	851.676	913.898
AMp07.491873.peg.5133	Undecaprenyl-phosphate galactosephosphotransferase (EC 2.7.8.6)	OG0009234	-1.78384					-0.702822	0.275348	9.73684	5.93701
AMp07.491873.peg.1832	Transcriptional regulator%2C LysR family	OG0001653	0.800956	0.513397	10.3585	17.5852		0.834775	0.0715063	19.1388	33.8556
AMp07.491873.peg.3541	Adenosylhomocysteinase (EC 3.3.1.1)	OG0002836	-0.916403	0.00069001	402.877	210.891		-1.79174	0.00516614	4448.75	1267.37
AMp07.491873.peg.1834	hypothetical protein	OG0000101	0.47325	0.628107	18.4311	24.8269		-0.749521	0.116409	58.5343	33.8618
AMp07.491873.peg.2611	NAD-dependent epimerase/dehydratase	OG0000205	-1.78373	0.171036				-4.48804		445.67	19.5187
AMp07.491873.peg.1836	Ferredoxin	OG0004575	-0.907719					-0.127716	0.883745	55.247	48.8257
AMp07.491873.peg.1837	Trimethylamine methyltransferase family protein	OG0004204	-0.321852	0.687349	40.0319	31.4742		-0.095331	0.933769	1987.81	1816.59
AMp07.491873.peg.6974	Polysaccharide biosynthesis protein	OG0000424	-1.78365	0.0148256	49.0703	14.4879		0.183079	0.776701	27.6498	29.4823
AMp07.491873.peg.1839	hypothetical protein	OG0005955	-0.45632	0.467232	68.8791	49.1914		-0.278904	0.575568	133.857	107.306
AMp07.491873.peg.1840	hypothetical protein	OG0004577	-0.798647	0.131037	60.0636	33.9661		-0.581184	0.204294	198.922	129.817
AMp07.491873.peg.4185	Tripartite tricarboxylate transporter TctB family	OG0004377	-1.78295					0.217665	0.79695	9.30906	10.6027
AMp07.491873.peg.6566	hypothetical protein	OG0005169	-2.17466	0.0585554	14.0528	2.95487		-1.77792	0.030948	172.809	49.8841
AMp07.491873.peg.1843	Immunoreactive 14 kDa protein BA14k	OG0002646	-0.0586062	0.949344	31.274	29.5415		-1.18851		218.954	94.8263
AMp07.491873.peg.1844	hypothetical protein	OG0008369	-0.0224223					-0.701508	0.156412	25.3029	14.6195
AMp07.491873.peg.1845	hypothetical protein	OG0004578	-0.298403	0.870965	10.8189	8.64028		-0.227737	0.847478	330.101	275.082
AMp07.491873.peg.5823	Small molecule metabolism	OG0005193	-1.78181					-0.784306	0.206755	8.34326	4.8405
AMp07.491873.peg.1847	5%2C10-methylenetetrahydrofolate reductase (EC 1.5.1.20)	OG0004580	-0.407727	0.676543	25.239	18.7603		-0.0704417	0.951815	1011.37	940.155
AMp07.491873.peg.1848	Uncharacterized pterin binding enzyme	OG0004581	0.32427	0.664632	39.4198	48.127		0.0228078	0.986592	1149.61	1140.22
AMp07.491873.peg.4389	Trehalose synthase (EC 5.4.99.16)	OG0001034	-1.78176	0.112269				-0.232908	0.818718	11.3476	8.80609
AMp07.491873.peg.1850	Methyltransferase corrinoid activation protein Rsph17029_1409	OG0004582	-0.178264	0.751891	112.796	97.9834		-0.0188067	0.988355	1555.44	1499.17
AMp07.491873.peg.1851	Putative O-phosphotransferase (EC 2.7.1.-)	OG0003273	-0.149667	0.874386	45.1025	39.947		-0.41968	0.62014	105.276	76.6518
AMp07.491873.peg.1852	Transcriptional regulator%2C LysR family	OG0001654	-0.561774	0.329697	63.8824	42.2357		0.741774	0.109704	62.9392	102.814
AMp07.491873.peg.3418	Transketolase%2C N-terminal section (EC 2.2.1.1)	OG0000480	-1.78079	0.000358918	63.1786	18.1072		1.2451	0.268239	6.75417	16.6152
AMp07.491873.peg.277	Flagellar basal-body rod protein FlgG	OG0001172	-1.77822					1.49741	0.0684648	7.43662	20.2652
AMp07.491873.peg.5766	RidA/YER057c/UK114 superfamily%2C group 7%2C YjgH-like protein	OG0002338	-1.77575					0.557423		3.97783	4.91834
AMp07.491873.peg.1856	Hydrolase%2C alpha/beta fold family	OG0003274	-0.879984	0.122242	92.0544	49.6559		0.187869	0.698091	82.9079	92.118
AMp07.491873.peg.1857	putative periplasmic membrane protein	OG0003638	-0.888649	0.111826	99.7187	53.6429		-0.507138	0.472314	16.8185	11.3499
AMp07.491873.peg.1858	Cobalt/zinc/cadmium resistance protein CzcD	OG0001655	-0.560945	0.454233	43.9643	29.0374		0.106178	0.838867	51.2375	54.2837
AMp07.491873.peg.5478	hypothetical protein	OG0000170	0.0111014	0.995162				-1.77781	0.00537365	42.754	12.2764
AMp07.491873.peg.1860	hypothetical protein	OG0006534	0.1618
AMp07.491873.peg.1861	Transcriptional regulator%2C AraC family	OG0003276	0.399447	0.670504	21.3053	27.8072		0.276943	0.806303	279.971	331.111
AMp07.491873.peg.1862	hypothetical protein	OG0006225	-0.148448		6.81814	6.03215		-0.0366974	0.978393	33.822	31.8074
AMp07.491873.peg.5172	ABC transporter%2C substrate-binding protein (cluster 2%2C ribose/xylose/arabinose/galactose)	OG0003846	-1.77472	0.0892242				-0.444288	0.62814	41.1037	29.9716
AMp07.491873.peg.1864	RTX toxins and related Ca2+-binding proteins	OG0005073	-0.126972	0.887439	40.376	36.4579		0.317397	0.356442	1741.25	2127.81
AMp07.491873.peg.1865	Dihydrofolate reductase (EC 1.5.1.3)	OG0000887	-0.726631	0.396851	27.0619	16.3296		-0.301691	0.610922	29.7178	22.3484
AMp07.491873.peg.1866	hypothetical protein	OG0003277	-0.900915	0.160805	54.0184	28.5786		-0.234792		4.53806	4.03067
AMp07.491873.peg.4613	NAD(FAD)-utilizing dehydrogenases	OG0002995	-1.77397					0.0263445	0.983823	10.707	10.8795
AMp07.491873.peg.5468	Uncharacterized MFS-type transporter	OG0005179	-1.77215	0.0514746	33.1803	9.44609		-0.655429	0.274245	15.0431	9.6121
AMp07.491873.peg.1869	Potassium efflux system KefA protein / Small-conductance mechanosensitive channel	OG0003278	-0.310834	0.560911	85.752	68.0976		-0.275618	0.57794	197.41	160.258
AMp07.491873.peg.1870	Gfa-like protein	OG0003279	-0.412052	0.599545	32.224	23.9131		0.107108	0.834089	69.2157	73.0304
AMp07.491873.peg.1871	hypothetical protein	OG0000469	0.790128	0.276972	21.4558	36.9865		0.0829283	0.867385	144.548	147.517
AMp07.491873.peg.1872	Transporter%2C sodium/sulfate symporter family	OG0000134	0.491541	0.471185	46.8241	64.6511		-0.10777	0.84386	146.521	131.747
AMp07.491873.peg.5920	Von Willebrand factor type A domain protein%2C associated with Flp pilus assembly	OG0003922	-1.77147	0.053189	21.505	6.10381		-0.94326	0.191025	26.8775	14.0643
AMp07.491873.peg.1407	hypothetical protein	OG0005062	-1.77025	0.00662938	39.3274	11.4659		0.127081		3.21935	3.8778
AMp07.491873.peg.1875	Putative transmembrane protein	OG0005074	0.216045					-0.836745		5.72756	3.00604
AMp07.491873.peg.1876	FIG01074383: hypothetical protein	OG0000363
AMp07.491873.peg.1877	hypothetical protein	OG0005075	0.784595	0.579678	5.96587	10.1203		-0.326333	0.710025	11.7233	10.0476
AMp07.491873.peg.1878	hypothetical protein	OG0000229	-0.271462	0.589108	147.149	120.762		-0.0918088	0.838576	248.117	229.084
AMp07.491873.peg.1879	hypothetical protein	OG0000888	-0.201589	0.728754	92.8273	80.0132		-0.639421	0.0301968	182.365	113.577
AMp07.491873.peg.1880	hypothetical protein	OG0006226	-0.531095	0.346016	54.6135	37.3527		-0.013345	0.990886	13.1903	12.5555
AMp07.491873.peg.1881	hypothetical protein	OG0005504	-0.315527	0.65871	52.8604	41.983		-0.140907	0.861812	32.6672	29.0785
AMp07.491873.peg.1882	miscellaneous%3B unknown	OG0003639	-0.051667	0.965216	22.0153	20.8024		-0.44678	0.491038	12.947	9.70619
AMp07.491873.peg.1883	hypothetical protein	OG0003981	-0.615402	0.0878657	150.981	97.4638		-0.362717	0.450562	38.8933	29.2923
AMp07.491873.peg.1884	hypothetical protein	OG0005450	-0.759563	0.0261919	196.26	114.697		-0.593617	0.560306	12.8499	8.2201
AMp07.491873.peg.4552	hypothetical protein	OG0002999	-1.76686	0.0494089	24.0153	6.84122		-0.38135	0.662057	13.0153	9.76305
AMp07.491873.peg.1886	hypothetical protein	OG0003936	-0.9173	0.00404973	381.922	199.755		-0.389512	0.540586	26.1398	20.4889
AMp07.491873.peg.2944	putative isomerase	OG0003830	-1.76415	0.0105751	35.9129	10.3466		0.0994224	0.909553	22.888	22.8109
AMp07.491873.peg.609	hypothetical protein	OG0003185	-1.76413	0.00769583	37.062	10.8768		-1.02604	0.0813784	211.619	102.562
AMp07.491873.peg.1889	hypothetical protein	OG0005019	-0.896912	0.0201397	151.884	80.9821		-0.273115		4.22051	3.33253
AMp07.491873.peg.1890	hypothetical protein	OG0006100	-0.605631	0.0561883	971.03	629.104		-0.208902	0.696328	98.0922	82.8861
AMp07.491873.peg.2905	hypothetical protein	OG0000942	-1.76347	0.00729092	37.2419	10.7246		-0.503116	0.437837	17.6354	12.0437
AMp07.491873.peg.1892	hypothetical protein	OG0005020
AMp07.491873.peg.1893	hypothetical protein	OG0005021	-0.0825905
AMp07.491873.peg.1894	hypothetical protein	OG0006101	0.385685	0.632445	38.9724	50.0451		-0.277792	0.605274	75.5617	61.1926
AMp07.491873.peg.1895	hypothetical protein	OG0007410	-0.553374					-0.780575		6.71349	4.06565
AMp07.491873.peg.1896	hypothetical protein	OG0006102	-0.233875	0.891131	9.52406	7.90599		-0.311694	0.717812	8.26722	6.65095
AMp07.491873.peg.1897	hypothetical protein	OG0006103	-0.195372	0.903623	12.1021	10.5225		-0.455699	0.312014	31.0414	21.9925
AMp07.491873.peg.1898	hypothetical protein	OG0006104	0.709354	0.580086	9.45292	15.2253		-0.806607	0.155043	32.321	17.5965
AMp07.491873.peg.1899	hypothetical protein	OG0006105	0.464607	0.687618	11.219	15.2368		-0.672528	0.103736	34.6569	22.2451
AMp07.491873.peg.2148	Cytochrome oxidase biogenesis protein Sco1/SenC/PrrC%2C thiol-disulfide reductase involved in Cu(I) insertion into CoxII Cu(A) center	OG0001678	0.048377	0.936103	105.461	107.842		-1.77144	8.4732e-06	180.182	51.9376
AMp07.491873.peg.1901	hypothetical protein	OG0005022	0.358663	0.799003	12.3579	15.6811		-0.745067	0.176111	19.3445	11.2249
AMp07.491873.peg.1902	hypothetical protein	OG0005023	-0.889471	0.513217	11.5679	6.23399		-1.28508		5.55169	2.22495
AMp07.491873.peg.5268	Acetate kinase (EC 2.7.2.1)	OG0000260	-1.76321	0.0755288	25.1939	7.24145		0.443905	0.367847	22.0514	28.2149
AMp07.491873.peg.1904	hypothetical protein	OG0006107	-0.191284	0.806439	44.0539	37.8604		-0.185415	0.719302	89.4083	77.3651
AMp07.491873.peg.1905	hypothetical protein	OG0006108	-0.982002	0.271306	29.8594	14.8989		-0.607162	0.355535	22.2593	14.6864
AMp07.491873.peg.5973	Diaminopropionate ammonia-lyase (EC 4.3.1.15)	OG0004993	-1.76026	0.23087				-0.155372	0.873227	9.36063	9.2319
AMp07.491873.peg.1907	hypothetical protein	OG0006109	0.249723	0.769026	32.4997	38.113		-0.337113	0.505903	18.7224	14.6825
AMp07.491873.peg.1908	hypothetical protein	OG0003805	-0.941732	0.197164	37.0579	19.0766		-0.647024	0.36558	12.2559	7.99423
AMp07.491873.peg.5864	Nitrate reductase cytochrome c550-type subunit	OG0003915	-1.76001	0.224754				0.208874	0.73884	13.889	16.4491
AMp07.491873.peg.6005	HYPOTHETICAL/UNKNOWN SIGNAL PEPTIDE PROTEIN	OG0005444	-1.75963					0.472111		2.14931	3.00919
AMp07.491873.peg.5426	Nitrite reductase [NAD(P)H] small subunit (EC 1.7.1.4)	OG0000423	-1.75938
AMp07.491873.peg.1912	hypothetical protein	OG0004205	-0.0322595	0.97292	28.3902	27.3059		0.673146	0.257806	78.5674	121.158
AMp07.491873.peg.1913	hypothetical protein	OG0003807	-0.811847	0.403524	22.7301	12.4806		0.824759		2.52718	4.79562
AMp07.491873.peg.1914	FIG01076118: hypothetical protein	OG0004583	-0.266853	0.682109	94.0162	77.0809		-0.549132	0.4751	17.5476	10.9655
AMp07.491873.peg.1915	hypothetical protein	OG0005505	-0.208442	0.761529	100.654	85.882		0.0131484	0.983992	41.4138	42.2945
AMp07.491873.peg.1916	Mobile element protein	OG0000004	-0.576328	0.621914	14.4345	9.42289		0.915922	0.0545534	62.0702	112.802
AMp07.491873.peg.1917	hypothetical protein	OG0005691	-0.484214	0.507477	39.0702	27.509		-0.0836254	0.896414	38.0446	34.5655
AMp07.491873.peg.1918	hypothetical protein	OG0005076	-0.861242	0.248768	28.8567	15.6898		-0.636467	0.410663	8.45233	5.15709
AMp07.491873.peg.1919	hypothetical protein	OG0005956	-0.220848
AMp07.491873.peg.1920	FIG01075484: hypothetical protein	OG0005077	-0.416841	0.705971	20.187	14.9098		-0.177767	0.840896	13.1425	11.389
AMp07.491873.peg.1921	hypothetical protein	OG0004206	-0.373922	0.510902	101.971	77.2799		-0.326245	0.409344	59.4148	45.7145
AMp07.491873.peg.6672	hypothetical protein	OG0004118	-1.75898	0.438815	45.9752	13.3832		-0.151515	0.820177	24.293	21.9418
AMp07.491873.peg.1923	hypothetical protein	OG0004584	0.408498	0.594567	29.7705	39.1897		0.540314	0.302042	29.7735	42.1674
AMp07.491873.peg.1924	Phage protein	OG0004585	0.795315	0.138433	39.4437	67.7187		0.212322	0.612493	200.648	229.262
AMp07.491873.peg.1925	hypothetical protein	OG0005078	-0.0806494	0.956031	11.9071	11.2282		0.0258107	0.978393	14.8765	14.97
AMp07.491873.peg.1926	hypothetical protein	OG0005079	0.319046	0.844976	9.04115	10.9076		0.03587	0.977185	10.549	11.2902
AMp07.491873.peg.1927	Pentapeptide repeat family protein	OG0000633	0.253397	0.59516	88.0961	103.224		-0.240521	0.717617	81.6273	66.2021
AMp07.491873.peg.2557	Transcriptional regulator%2C AcrR family	OG0000232	-1.75845					-0.158943	0.887213	7.40242	6.68514
AMp07.491873.peg.1929	Integral membrane protein	OG0003282	0.398743	0.157218	292.538	379		-0.338093	0.653404	131.752	101.237
AMp07.491873.peg.1930	hypothetical protein	OG0003283	-0.0947129	0.950846	12.4434	11.2663		-0.449627	0.422083	47.1756	34.1491
AMp07.491873.peg.1931	hypothetical protein	OG0005080	-0.191041					-1.15474		8.51589	3.59327
AMp07.491873.peg.1932	putative ATP-dependent DNA ligase protein	OG0000364	-0.64922					-0.299565		6.93279	5.36975
AMp07.491873.peg.1933	Thioredoxin	OG0000117	0.766923	0.00231598	253.481	424.061		-0.129494	0.802615	68.7938	59.9539
AMp07.491873.peg.1934	hypothetical protein	OG0006227	0.631988	0.382245	25.6214	39.3882		0.351585		2.67485	3.24452
AMp07.491873.peg.1935	hypothetical protein	OG0005687	0.69325	0.00924643	262.924	417.643		0.0860991	0.890493	69.1932	71.486
AMp07.491873.peg.1936	hypothetical protein	OG0000322	0.555261	0.0662456	226.602	326.745		-0.380564	0.57747	168.55	126.038
AMp07.491873.peg.1937	Pyridoxal kinase (EC 2.7.1.35)	OG0000634	0.340726	0.375811	140.166	174.345		0.269411	0.569395	192.185	226.991
AMp07.491873.peg.1938	putative secreted protein	OG0000180	0.33376					-0.102338	0.918321	8.36222	8.28315
AMp07.491873.peg.1939	hypothetical protein	OG0005692
AMp07.491873.peg.1940	Phage endolysin	OG0000203
AMp07.491873.peg.1941	hypothetical protein	OG0005958	0.269654	0.875229	11.7751	13.8775		-0.197015	0.806303	20.0482	16.8297
AMp07.491873.peg.6395	FIG00553873: hypothetical protein	OG0000080	-1.758					0.193294	0.835866	8.70541	9.62302
AMp07.491873.peg.1943	hypothetical protein	OG0000324	0.993975					0.154972		2.64065	3.28344
AMp07.491873.peg.1944	hypothetical protein	OG0000325
AMp07.491873.peg.1945	hypothetical protein	OG0000295	-0.208034					0.133427		3.52118	4.23736
AMp07.491873.peg.1946	hypothetical protein	OG0000326	0.401244					-0.37314	0.384355	28.6802	22.3444
AMp07.491873.peg.1947	hypothetical protein	OG0006228
AMp07.491873.peg.4006	hypothetical protein	OG0000729	-1.7568	0.000221963	63.5089	18.6952
AMp07.491873.peg.1949	hypothetical protein	OG0000296
AMp07.491873.peg.1950	hypothetical protein	OG0005960	0.878589					-0.400057	0.294362	43.3618	32.3572
AMp07.491873.peg.1951	hypothetical protein	OG0000297	-0.758919	0.410886	22.925	13.5916		-0.49821	0.398686	18.6556	12.836
AMp07.491873.peg.1952	hypothetical protein	OG0005961	-0.646668	0.657418	12.6841	8.05919		-0.675994	0.380816	7.20808	4.98831
AMp07.491873.peg.1953	hypothetical protein	OG0005962	0.0221714	0.99006	8.1581	8.14366		0.254584	0.78103	43.9185	50.2444
AMp07.491873.peg.1954	hypothetical protein	OG0005963	0.0907273	0.945114	17.6664	18.8096		-0.291382	0.67854	25.8201	20.2377
AMp07.491873.peg.1955	hypothetical protein	OG0000889	-0.0669516					0.406306	0.455725	26.474	33.1923
AMp07.491873.peg.1956	hypothetical protein	OG0006467	0.58297					0.4391	0.446074	86.611	115.426
AMp07.491873.peg.1957	hypothetical protein	OG0005964
AMp07.491873.peg.1958	hypothetical protein	OG0005965
AMp07.491873.peg.1959	hypothetical protein	OG0005966	0.0515075					-0.317647		5.06035	3.68612
AMp07.491873.peg.1960	hypothetical protein	OG0005967
AMp07.491873.peg.1961	hypothetical protein	OG0005968	-0.258125					-0.183513	0.787175	22.3087	18.9666
AMp07.491873.peg.1833	Betaine--homocysteine S-methyltransferase (EC 2.1.1.5)	OG0004574	-0.333913	0.562645	104.803	82.4209		-1.74429	0.00724259	682.769	200.783
AMp07.491873.peg.2322	UPF0047 protein YjbQ	OG0002696	-1.75543	0.0460079	28.2643	8.03183		-0.131645	0.879629	35.1661	30.4128
AMp07.491873.peg.1964	hypothetical protein	OG0004207						-1.21801		2.90504	1.3542
AMp07.491873.peg.1965	Uncharacterized membrane protein BBta_6992	OG0000327
AMp07.491873.peg.615	hypothetical protein	OG0004522	-1.75254	0.198403	14.7389	4.44168		-0.724506		4.46318	2.7435
AMp07.491873.peg.588	hypothetical protein	OG0006210						-1.7441	0.0211377	13.5219	3.79692
AMp07.491873.peg.1968	Phage protein	OG0005694	-0.335345					-0.970453		8.56905	4.3441
AMp07.491873.peg.1969	hypothetical protein	OG0005695						-0.894304		5.07882	2.30279
AMp07.491873.peg.1970	Phage protein	OG0005696	-0.209418					-0.674338	0.489183	6.65966	4.8414
AMp07.491873.peg.1971	hypothetical protein	OG0005697	-0.273038					0.169972	0.78778	17.8222	20.358
AMp07.491873.peg.1972	probable bacteriophage protein STY1048	OG0005268	0.807809					0.559412	0.324443	15.9368	22.217
AMp07.491873.peg.57	Adenylate cyclase (EC 4.6.1.1)	OG0003142	-1.74457	0.04869	20.9462	6.03024		-0.335732	0.73884	14.7126	10.8872
AMp07.491873.peg.5929	Chemotaxis response regulator protein-glutamate methylesterase CheB (EC 3.1.1.61)	OG0004984	-0.144503					-1.74383	0.00752003	27.8144	8.02809
AMp07.491873.peg.1975	hypothetical protein	OG0006537	-0.296044					0.199909	0.740259	72.2312	81.9337
AMp07.491873.peg.1976	hypothetical protein	OG0006906	0.0074824	0.996836	8.98232	8.85582		-0.20061	0.666721	52.4508	44.6057
AMp07.491873.peg.1977	hypothetical protein	OG0006907	-0.600066					-0.748892	0.156412	19.9179	11.1921
AMp07.491873.peg.1978	hypothetical protein	OG0000428	-0.545641
AMp07.491873.peg.5515	Formate dehydrogenase -O%2C gamma subunit (EC 1.2.1.2)	OG0006117	-1.74178	2.94766e-05	149.066	44.603		0.109145	0.924339	80.379	85.7286
AMp07.491873.peg.4952	Maltodextrin ABC transporter%2C permease protein MdxG	OG0004313	-1.74035	0.257548				0.805301	0.150512	7.17547	12.5504
AMp07.491873.peg.1981	Acyl carrier protein	OG0000192	-0.505634	0.64731	20.4462	13.997		0.350104	0.544122	36.7059	46.3087
AMp07.491873.peg.1982	hypothetical protein	OG0005024	-0.651937	0.655486	12.0514	7.61363		0.0394278	0.969907	11.1131	11.8434
AMp07.491873.peg.1983	hypothetical protein	OG0000262	-0.108599
AMp07.491873.peg.1984	hypothetical protein	OG0003445
AMp07.491873.peg.820	Uncharacterized cysteine-rich DUF326 protein bsYhjQ/STM1261	OG0002486	-1.7393	0.234503				-0.690942		4.87408	2.95503
AMp07.491873.peg.6347	transposase	OG0000056	-1.73869					0.885082		1.58634	3.50728
AMp07.491873.peg.1987	hypothetical protein	OG0005451
AMp07.491873.peg.4525	hypothetical protein	OG0001032	-1.73848	0.326319				-0.362488		4.80245	3.85502
AMp07.491873.peg.1989	Mlr8507 protein	OG0006310	-0.731629					-0.992816		3.4745	2.07028
AMp07.491873.peg.4951	Maltodextrin ABC transporter%2C permease protein MdxF	OG0004760	-1.73509					0.690607	0.262701	7.65109	12.0508
AMp07.491873.peg.1991	hypothetical protein	OG0006540
AMp07.491873.peg.1992	Phage protein	OG0006541	-0.467924					0.677043	0.402177	8.01207	12.024
AMp07.491873.peg.1993	hypothetical protein	OG0006311						0.631623		2.95496	5.03026
AMp07.491873.peg.1994	hypothetical protein	OG0005610
AMp07.491873.peg.1995	hypothetical protein	OG0006312
AMp07.491873.peg.3967	hypothetical protein	OG0004092	-1.73454	0.0496059	20.5461	6.17132		0.276819		3.22859	3.73916
AMp07.491873.peg.1997	hypothetical protein	OG0005507
AMp07.491873.peg.5415	Hydroxymethylglutaryl-CoA lyase (EC 4.1.3.4)	OG0004286	-1.7337	0.262875				0.747502	0.14291	15.4037	27.2116
AMp07.491873.peg.6794	Sensory box sensor histidine kinase/response regulator	OG0000031	-1.73245	0.167706	19.3976	5.55159		0.11099	0.891963	81.3163	86.1145
[truncated: 5,081 more rows]

## Sheet: HM302_AMp08_final
GeneID	Gene name	Orthogroup	HM302_AMp08_Hg-treated_log2FoldChange	HM302_AMp08_Hg-treated_padj	HM302_AMp08_Control_Avg_TMM	HM302_AMp08_Hg_Avg_TMM		AMp08_Hg-treated_log2FoldChange	AMp08_Hg-treated_padj	AMp08_Control_Avg_TMM	AMp08_Hg-treated_Avg_TMM
AMp08.491781.peg.1	Chromosomal replication initiator protein DnaA	OG0001093	1.54469	0.00389638	87.0416	256.268		-0.234562	0.125611	1064.91	910.81
AMp08.491781.peg.10	Heat-inducible transcription repressor HrcA	OG0002354	-1.64263	1.79139e-05	787.66	257.454		0.0102731	0.975365	162.528	164.444
AMp08.491781.peg.100	Putative regulatory protein	OG0003150	0.366061	0.694673	35.7362	46.2477		0.103557	0.690257	142.801	155.464
AMp08.491781.peg.1000	Transcriptional regulator%2C MarR family	OG0000536	2.89311					-0.0961011	0.807086	42.9062	40.6828
AMp08.491781.peg.1001	DNA double-strand break repair protein Mre11	OG0004537	0.468171					-0.233132	0.207407	159.952	136.36
AMp08.491781.peg.1002	DNA double-strand break repair Rad50 ATPase	OG0004538	0.699825	0.462884	24.536	41.2386		0.113573	0.641267	171.202	187.507
AMp08.491781.peg.1003	Transcriptional regulator	OG0000293	-0.0301816	0.979047	59.5229	58.3313		0.392894	0.258366	19.2491	25.3307
AMp08.491781.peg.1004	hypothetical protein	OG0005249	-0.742275	0.546064	23.5528	15.0813		-0.130965	0.811209	16.2765	15.1195
AMp08.491781.peg.1005	hypothetical protein	OG0005666	-0.397011					-0.130396	0.840603	11.0695	10.1575
AMp08.491781.peg.1006	HlyD family secretion protein	OG0000402	-0.0220611					0.13665	0.829295	10.9231	11.8019
AMp08.491781.peg.1007	Bacteriocin/lantibiotic efflux ABC transporter%2C permease/ATP-binding protein	OG0000358	-0.199644					0.0605338	0.927341	18.4851	19.6475
AMp08.491781.peg.1008	hypothetical protein	OG0003615	0.159885	0.841379	208.602	237.234		-0.0499346	0.813737	391.619	380.598
AMp08.491781.peg.1009	hypothetical protein	OG0005250	0.324694	0.770486	29.8713	38.6688		-0.475903	0.0135358	93.1952	67.0436
AMp08.491781.peg.101	putative membrane protein	OG0002377	-0.0201458		16.7359	17.1822		0.156451	0.544918	51.8563	58.1831
AMp08.491781.peg.1010	hypothetical protein	OG0005667	1.26095	0.271017	12.3593	31.1616		0.541569	5.07354e-06	237.107	348.142
AMp08.491781.peg.1011	NADH ubiquinone oxidoreductase chain A (EC 1.6.5.3)	OG0001387	0.886576	0.220304	34.0825	64.2317		-0.207959	0.36527	350.559	304.501
AMp08.491781.peg.1012	NADH-ubiquinone oxidoreductase chain B (EC 1.6.5.3)	OG0000622	1.19086	0.0761838	56.9787	131.771		0.0392014	0.898621	106.979	111.026
AMp08.491781.peg.1013	NADH-ubiquinone oxidoreductase chain C (EC 1.6.5.3)	OG0000460	0.760637	0.167504	70.2268	121.478		-0.270583	0.106254	221.041	183.608
AMp08.491781.peg.1014	NADH-ubiquinone oxidoreductase chain D (EC 1.6.5.3)	OG0000403	0.898091	0.152174	91.9915	174.242		-0.0623346	0.763174	398.63	384.601
AMp08.491781.peg.1015	hypothetical protein	OG0003212	1.89888		4.76538	19.0915		0.141802	0.835782	8.87676	9.6574
AMp08.491781.peg.1016	NADH-ubiquinone oxidoreductase chain E (EC 1.6.5.3)	OG0001388	1.40685	0.0032335	69.4614	188.597		-0.128008	0.574786	103.035	94.9331
AMp08.491781.peg.1017	NADH-ubiquinone oxidoreductase chain F (EC 1.6.5.3)	OG0001389	0.84352	0.176821	105.169	191.543		0.133185	0.451937	292.406	323.329
AMp08.491781.peg.1018	NADH-ubiquinone oxidoreductase chain E (EC 1.6.5.3)	OG0001390	0.721613	0.32119	45.9387	76.5463		0.302314	0.122717	74.9534	93.9646
AMp08.491781.peg.1019	NADH-ubiquinone oxidoreductase chain G (EC 1.6.5.3)	OG0001391	1.42735	0.00648662	105.966	288.263		-0.0924071	0.638646	593.908	560.692
AMp08.491781.peg.102	Uncharacterized mutarotase-like protein	OG0002378	-0.346852					0.250599		6.31275	7.71732
AMp08.491781.peg.1020	NADH-ubiquinone oxidoreductase chain H (EC 1.6.5.3)	OG0001392	1.04829	0.115706	71.3274	149.488		-0.211269	0.182673	488.375	424.175
AMp08.491781.peg.1021	NADH-ubiquinone oxidoreductase chain I (EC 1.6.5.3)	OG0001393	1.12634	0.113198	47.9017	106.119		-0.111862	0.646971	128.17	118.917
AMp08.491781.peg.1022	NADH-ubiquinone oxidoreductase chain J (EC 1.6.5.3)	OG0001394	1.20664	0.184623	31.3239	73.973		0.0644893	0.816523	111.857	117.753
AMp08.491781.peg.1023	NADH-ubiquinone oxidoreductase chain K (EC 1.6.5.3)	OG0001395	1.37492	0.267465	9.59048	26.1658		-0.42755	0.125264	67.6732	50.0311
AMp08.491781.peg.1024	NADH-ubiquinone oxidoreductase chain L (EC 1.6.5.3)	OG0001396	0.910135	0.129755	137.139	261.373		-0.114505	0.547004	713.404	663.07
AMp08.491781.peg.1025	NADH-ubiquinone oxidoreductase chain M (EC 1.6.5.3)	OG0001397	1.21413	0.0347828	62.7258	147.73		-0.350777	0.0267755	491.741	387.237
AMp08.491781.peg.1026	NADH-ubiquinone oxidoreductase chain N (EC 1.6.5.3)	OG0001398	1.22181	0.0605228	51.6538	123.172		-0.266921	0.0705692	324.145	270.543
AMp08.491781.peg.1027	Biotin--protein ligase (EC 6.3.4.9)(EC 6.3.4.10)(EC 6.3.4.11)(EC 6.3.4.15)	OG0001399	0.924737	0.373912	21.788	42.9094		0.16639	0.666047	26.9869	30.9154
AMp08.491781.peg.1028	Ribonuclease J (endonuclease and 5' exonuclease)	OG0001400	1.78495	0.00672872	40.7474	144.502		-0.124241	0.549139	238.089	220.012
AMp08.491781.peg.1029	Methylmalonyl-CoA epimerase (EC 5.1.99.1) @ Ethylmalonyl-CoA epimerase	OG0001401	0.915556	0.401172	15.3605	30.3435		-0.0611546	0.889749	30.9504	29.9158
AMp08.491781.peg.103	Transcriptional regulator FrcR for fructose utilization%2C ROK family	OG0001122	0.376292	0.760561	26.2476	34.3936		0.14891	0.674252	35.8974	40.639
AMp08.491781.peg.1030	Putative transmembrane protein	OG0001402	1.54698					-0.10813	0.827998	21.2074	19.678
AMp08.491781.peg.1031	Ferredoxin reductase	OG0004539	-0.0333468	0.984264	23.9274	23.1998		-0.125669	0.645099	70.1213	64.7561
AMp08.491781.peg.1032	putative dioxygenase ferredoxin protein	OG0004540	-0.456186					-0.13092	0.852891	9.0753	8.32244
AMp08.491781.peg.1033	Ferredoxin reductase	OG0004541	-0.792539	0.34416	42.8763	24.8378		0.0460147	0.936644	20.0049	20.4463
AMp08.491781.peg.1034	Fatty acid hydroxylase family (carotene hydroxylase/sterol desaturase)	OG0003616	-0.209618	0.875553	28.3934	25.1519		-0.292742	0.17744	81.5105	66.2797
AMp08.491781.peg.1035	hypothetical protein	OG0005668
AMp08.491781.peg.1036	hypothetical protein	OG0003965	-1.2338					0.195487		5.36472	6.08516
AMp08.491781.peg.1037	ABC transporter%2C permease protein (cluster 2%2C ribose/xylose/arabinose/galactose)	OG0004542	-1.88856	0.0421001	42.5144	11.6593		-0.198777	0.70094	14.2603	12.7043
AMp08.491781.peg.1038	ABC transporter%2C ATP-binding protein (cluster 2%2C ribose/xylose/arabinose/galactose)	OG0004543	-0.179006					0.120595	0.784415	28.4567	30.7913
AMp08.491781.peg.1039	ABC transporter%2C substrate-binding protein (cluster 2%2C ribose/xylose/arabinose/galactose)	OG0004544	0.0368454					0.227856	0.693524	10.9835	12.6948
AMp08.491781.peg.104	Fructose ABC transporter%2C substrate-binding component FrcB	OG0002379	0.194233	0.869378	59.1797	68.0601		-0.0859538	0.686824	288.608	273.984
AMp08.491781.peg.1040	Transcriptional regulator%2C LacI/PurR family	OG0001403	-0.358079	0.801385	22.1805	18.465		-0.374448	0.125165	41.0665	31.5617
AMp08.491781.peg.1041	hypothetical protein	OG0005669
AMp08.491781.peg.1042	Prolyl-tRNA synthetase (EC 6.1.1.15)%2C bacterial type	OG0001404	1.62964	0.000431268	69.7377	219.28		-0.0822264	0.621754	812.629	772.453
AMp08.491781.peg.1043	Lipoprotein releasing system transmembrane protein LolC/LolE	OG0002518	1.89756	0.00373086	19.3588	73.9318		-0.16646	0.28382	399.697	357.912
AMp08.491781.peg.1044	Lipoprotein-releasing system ATP-binding protein LolD	OG0000159	1.31631					-0.0807693	0.780763	72.7984	69.5616
AMp08.491781.peg.1045	DNA polymerase III alpha subunit (EC 2.7.7.7)	OG0002519	0.227886	0.760561	111.167	131.679		-0.0550705	0.790531	966.176	935.838
AMp08.491781.peg.1046	L%2CD-transpeptidase	OG0001405	0.197832					0.102004	0.611228	241.014	259.941
AMp08.491781.peg.1047	DNA polymerase IV (EC 2.7.7.7)	OG0002520	0.367279	0.754999	28.5519	37.3532		-0.0154451	0.966758	75.2563	75.2094
AMp08.491781.peg.1048	hypothetical protein	OG0002521	0.112521					-0.000187458	0.999555	40.9226	41.1369
AMp08.491781.peg.1049	Polar-differentiation response regulator DivK	OG0002522	-0.15319					-0.0943377	0.741522	166.965	156.412
AMp08.491781.peg.105	Fructose ABC transporter%2C permease component FrcC	OG0002380	-0.212843	0.884512	26.8735	23.4095		-0.266484	0.128258	124.406	103.581
AMp08.491781.peg.1050	Pole remodelling regulatory diguanylate cyclase	OG0001406	0.523835		13.0085	19.0333		0.109171	0.54844	265.776	288.339
AMp08.491781.peg.1051	hypothetical protein	OG0006216	1.73559					0.161519		7.20064	8.13035
AMp08.491781.peg.1052	LSU ribosomal protein L33p @ LSU ribosomal protein L33p%2C zinc-independent	OG0002523	0.766823	0.172933	118.822	204.692		-0.662444	8.76494e-09	305.986	194.502
AMp08.491781.peg.1053	Uncharacterized MFS-type transporter	OG0003213	-0.116064	0.934129	27.604	25.0762		0.0579304	0.876901	39.1704	40.8603
AMp08.491781.peg.1054	MutT/Nudix family protein	OG0004180	0.834907		12.4826	22.7756		-0.331928	0.249685	40.0826	31.5155
AMp08.491781.peg.1055	hypothetical protein	OG0001407	0.588025		11.624	17.5682		0.00537224	0.994316	15.1413	15.3661
AMp08.491781.peg.1056	3'-to-5' exoribonuclease RNase R	OG0001408	0.509499	0.499847	41.5166	60.0731		0.113292	0.532926	201.203	219.447
AMp08.491781.peg.1057	DNA topoisomerase I (EC 5.99.1.2)	OG0002524	0.950147	0.104501	52.2066	102.387		0.120279	0.470456	513.776	561.456
AMp08.491781.peg.1058	Rossmann fold nucleotide-binding protein Smf possibly involved in DNA uptake	OG0000461	2.52097					0.192928	0.532926	46.2449	54.0516
AMp08.491781.peg.1059	Acyl-phosphate:glycerol-3-phosphate O-acyltransferase PlsY (EC 2.3.1.n3)	OG0002525	1.68639		6.6915	22.1774		-0.113123	0.687825	69.578	65.1466
AMp08.491781.peg.106	Fructose ABC transporter%2C ATP-binding component FrcA	OG0002381	-0.13885	0.930893	23.6408	22.2669		0.272756	0.282044	45.1837	55.349
AMp08.491781.peg.1060	Dihydroorotase (EC 3.5.2.3)	OG0002526	0.971888	0.171789	34.7245	69.2494		0.106943	0.65063	100.794	109.652
AMp08.491781.peg.1061	Aspartate carbamoyltransferase (EC 2.1.3.2)	OG0002527	1.49997	0.126585	15.3304	44.4662		0.00744322	0.984004	133.133	135.35
AMp08.491781.peg.1062	Acyl-CoA dehydrogenase	OG0002528	1.15993	0.115192	29.5265	67.2763		0.0599458	0.751474	443.754	465.86
AMp08.491781.peg.1063	Auxin efflux carrier family protein	OG0004545	3.48894					-0.18418	0.550368	42.3811	37.2567
AMp08.491781.peg.1064	Putative transmembrane protein	OG0004546	1.41093					-0.361593	0.263148	27.4733	21.4786
AMp08.491781.peg.1065	Putative pre-16S rRNA nuclease YqgF	OG0001409	1.94109		4.11095	16.8409		-0.0394391	0.918721	87.7487	86.8371
AMp08.491781.peg.1066	MBL-fold metallo-hydrolase superfamily	OG0000828	-0.589313	0.625334	33.5863	23.5562		-0.153097	0.446848	130.121	118.067
AMp08.491781.peg.1067	Aspartyl-tRNA(Asn) amidotransferase subunit C (EC 6.3.5.6) @ Glutamyl-tRNA(Gln) amidotransferase subunit C (EC 6.3.5.7)	OG0001410	0.822788		12.3717	22.6882		-0.0591316	0.833086	92.2776	89.53
AMp08.491781.peg.1068	Aspartyl-tRNA(Asn) amidotransferase subunit A (EC 6.3.5.6) @ Glutamyl-tRNA(Gln) amidotransferase subunit A (EC 6.3.5.7)	OG0001411	1.72679	0.00555812	32.6118	109.487		0.051779	0.813453	250.752	262.24
AMp08.491781.peg.1069	UPF0386 protein YjhX	OG0003214	-0.128017		10.3331	9.07742		-0.11815	0.728174	53.4356	48.9388
AMp08.491781.peg.107	Uncharacterized sugar kinase	OG0002382	-0.285484					-0.0353986	0.952032	26.7642	26.6914
AMp08.491781.peg.1070	Aspartyl-tRNA(Asn) amidotransferase subunit B (EC 6.3.5.6) @ Glutamyl-tRNA(Gln) amidotransferase subunit B (EC 6.3.5.7)	OG0001412	1.2318	0.0671761	45.5041	109.003		-0.0729857	0.828517	604.044	577.262
AMp08.491781.peg.1071	Acetyltransferase%2C GNAT family	OG0001413	1.4276	0.133061	14.6868	39.2797		0.03714	0.913346	64.9766	67.0254
AMp08.491781.peg.1072	NADH:ubiquinone oxidoreductase 17.2 kD subunit	OG0001414	1.31006	0.148546	29.5825	73.7702		0.229589	0.0695292	420.244	496.595
AMp08.491781.peg.1073	FIG167255: hypothetical protein	OG0001415	0.85907	0.278176	29.3471	55.5212		-0.261383	0.148305	155.211	129.568
AMp08.491781.peg.1074	Leucyl/phenylalanyl-tRNA--protein transferase (EC 2.3.2.6)	OG0001416	0.748911	0.482649	21.4328	36.1996		-0.264445	0.147736	93.828	78.3484
AMp08.491781.peg.1075	Biotin carboxylase of acetyl-CoA carboxylase (EC 6.3.4.14)	OG0000829	0.977363	0.0762701	160.802	318.881		0.0337373	0.895267	739.135	760.938
AMp08.491781.peg.1076	Biotin carboxyl carrier protein of acetyl-CoA carboxylase	OG0001417	1.44889	0.0149173	58.8716	162.327		0.389276	0.0389795	255.986	336.248
AMp08.491781.peg.1077	3-dehydroquinate dehydratase II (EC 4.2.1.10)	OG0001418	1.11444	0.175418	26.1278	58.0119		-0.245179	0.121877	437.81	371.091
AMp08.491781.peg.1078	Protein-disulfide isomerase	OG0001419	0.125495	0.893436	54.0591	60.1536		0.125087	0.505828	369.783	406.889
AMp08.491781.peg.1079	hypothetical protein	OG0005938						-0.748521		3.45421	1.9957
AMp08.491781.peg.108	Dihydroorotase (EC 3.5.2.3)	OG0003151	0.741071	0.226684	55.1812	94.5782		-0.0929061	0.719567	88.132	83.3387
AMp08.491781.peg.1080	Valine--pyruvate aminotransferase (EC 2.6.1.66)	OG0000830	0.806298	0.252514	40.9994	73.0733		0.041333	0.882254	124.394	129.546
AMp08.491781.peg.1081	Ribonuclease E (EC 3.1.26.12)	OG0001420	1.45122	0.000736247	266.132	735.881		-0.123591	0.425274	2714.18	2507.32
AMp08.491781.peg.1082	hypothetical protein	OG0005670	0.601041	0.416577	44.8766	68.4047		-0.0328265	0.887308	667.849	656.506
AMp08.491781.peg.1083	N-acetylmuramoyl-L-alanine amidase (EC 3.5.1.28)	OG0001421	0.224513		13.2497	15.3728		0.345969	0.00477662	483.663	620.004
AMp08.491781.peg.1084	hypothetical protein	OG0005671	-0.845606		19.4522	11.2067		0.0136521	0.971842	233.086	236.645
AMp08.491781.peg.1085	Multimodular transpeptidase-transglycosylase (EC 2.4.1.129) (EC 3.4.-.-)	OG0000831	-0.0376821	0.963252	162.318	161.144		0.149682	0.254032	1021.82	1140.88
AMp08.491781.peg.1086	Peptide chain release factor 2 @ programmed frameshift-containing	OG0001422	0.407821	0.68947	68.7715	91.4857		0.0635346	0.767229	313.014	328.427
AMp08.491781.peg.1087	hypothetical protein	OG0003215	0.854929					0.0972729	0.701663	104.099	111.432
AMp08.491781.peg.1088	NAD kinase (EC 2.7.1.23)	OG0001423	1.06378		6.97147	14.3902		-0.0389788	0.904112	102.592	99.8178
AMp08.491781.peg.1089	FIG00793859: hypothetical protein	OG0005056	-0.831755					0.171228	0.790531	9.32344	10.5944
AMp08.491781.peg.109	Orotate phosphoribosyltransferase (EC 2.4.2.10)	OG0002383	0.331284	0.820752	20.8099	26.5021		-0.180395	0.526152	44.7781	40.1376
AMp08.491781.peg.1090	Transcriptional regulator%2C LysR family	OG0003216	0.498082					0.253819	0.532926	15.5494	18.7327
AMp08.491781.peg.1091	hypothetical protein	OG0005672						-0.189595		6.34117	5.57361
AMp08.491781.peg.1092	FMN-dependent NADH-azoreductase (EC 1.7.1.6)	OG0000623	-2.39544					-0.117661	0.832438	15.8608	14.619
AMp08.491781.peg.1093	Putative transmembrane protein	OG0004181	-1.11725	0.206252	35.3545	16.4812		0.195848	0.618071	19.6581	22.5716
AMp08.491781.peg.1094	23S rRNA (guanosine(2251)-2'-O)-methyltransferase (EC 2.1.1.185)	OG0001424	-0.180418	0.855454	50.7675	46.4287		0.190537	0.29748	128.835	148.801
AMp08.491781.peg.1095	Translation elongation factor Tu	OG0000115	0.939172	0.155961	108.898	211.947		-0.213863	0.274907	1550.98	1344.76
AMp08.491781.peg.1096	hypothetical protein	OG0003217	0.0719094	0.953989	39.467	42.8979		0.118017	0.765801	25.7703	28.2256
AMp08.491781.peg.1097	UDP-glucose 4-epimerase (EC 5.1.3.2)	OG0000832	-0.367	0.659405	81.6659	65.0098		-0.153259	0.401572	207.929	187.767
AMp08.491781.peg.1098	hypothetical protein	OG0005673	0.1562	0.882979	39.942	44.8224		0.644542	1.69242e-05	381.881	601.264
AMp08.491781.peg.1099	Protein translocase subunit SecE	OG0001425	0.179652	0.866923	41.052	46.6551		-0.388847	0.0182996	130.577	100.237
AMp08.491781.peg.11	Heat shock protein GrpE	OG0002355	-0.979985	0.029037	495.938	257.925		0.0853892	0.699639	176.381	188.994
AMp08.491781.peg.110	Fructokinase (EC 2.7.1.4)	OG0001123	-0.273745	0.796357	47.0527	38.5686		-0.0842955	0.806566	51.0919	48.6033
AMp08.491781.peg.1100	Transcription antitermination protein NusG	OG0001426	1.27235	0.011089	72.3956	178.77		-0.371719	0.01416	242.183	187.616
AMp08.491781.peg.1101	LSU ribosomal protein L11p (L12e)	OG0001427	1.04885	0.119387	99.531	207.78		-0.334617	0.0389795	630.733	502.803
AMp08.491781.peg.1102	LSU ribosomal protein L1p (L10Ae)	OG0001428	1.358	0.00627933	79.4143	206.939		-0.263522	0.0766108	561.839	471.141
AMp08.491781.peg.1103	LSU ribosomal protein L10p (P0)	OG0001429	1.56157	0.00358848	106.481	319.434		-0.16939	0.291226	1947.06	1743.07
AMp08.491781.peg.1104	LSU ribosomal protein L7p/L12p (P1/P2)	OG0001430	1.69139	0.00189838	55.3726	182.317		-0.54199	0.000368312	544.408	375.574
AMp08.491781.peg.1105	hypothetical protein	OG0005674	1.14753	0.0588576	43.0293	97.7595		-0.0714304	0.918721	253.783	243.148
AMp08.491781.peg.1106	DNA-directed RNA polymerase beta subunit (EC 2.7.7.6)	OG0001431	1.25981	0.00429905	424.951	1038.56		-0.0575379	0.757068	2432.73	2352.68
AMp08.491781.peg.1107	DNA-directed RNA polymerase beta' subunit (EC 2.7.7.6)	OG0001432	1.15171	0.00908652	437.679	988.219		-0.24643	0.153168	3727.44	3161.87
AMp08.491781.peg.1108	Two-component transcriptional response regulator%2C LuxR family	OG0002529	0.429584	0.722564	33.1287	45.8161		-0.50023	0.00114126	110.156	78.0081
AMp08.491781.peg.1109	hypothetical protein	OG0005675	0.355889	0.59066	182.788	238.086		-0.543652	0.000951864	214.355	147.516
AMp08.491781.peg.111	Glucose-6-phosphate isomerase (EC 5.3.1.9)	OG0001124	-0.192748	0.762901	199.218	178.123		-0.0459248	0.847616	425.376	414.195
AMp08.491781.peg.1110	SSU ribosomal protein S12p (S23e)	OG0001433	1.18827	0.0827395	40.4907	94.2665		-0.205318	0.291226	374.627	326.293
AMp08.491781.peg.1111	SSU ribosomal protein S7p (S5e)	OG0001434	1.54617	0.101386	27.7389	82.2568		-0.116871	0.621324	261.486	241.955
AMp08.491781.peg.1112	Translation elongation factor G	OG0000833	1.79493	0.00139354	144.103	506.497		-0.31526	0.0807189	2132.79	1724.26
AMp08.491781.peg.1113	Translation elongation factor Tu	OG0000115	1.68157	0.0018083	37.5654	123.834		-0.330197	0.0967329	591.644	472.854
AMp08.491781.peg.1114	SSU ribosomal protein S10p (S20e)	OG0001435	1.72445	0.00163676	35.1574	117.643		-0.0702971	0.739358	606.967	581.665
AMp08.491781.peg.1115	LSU ribosomal protein L3p (L3e)	OG0001436	1.88636	0.00216001	34.807	132.209		-0.0844533	0.740977	533.211	506.608
AMp08.491781.peg.1116	LSU ribosomal protein L4p (L1e)	OG0001437	2.02048	0.0115784	16.9188	70.8355		0.0337268	0.892977	291.816	301.032
AMp08.491781.peg.1117	LSU ribosomal protein L23p (L23Ae)	OG0001438	2.22337	0.033116	9.01372	41.8048		-0.299411	0.246025	117.069	94.9576
AMp08.491781.peg.1118	LSU ribosomal protein L2p (L8e)	OG0001439	1.68552	0.00180578	53.392	175.26		0.0929712	0.686824	904.788	972.111
AMp08.491781.peg.1119	SSU ribosomal protein S19p (S15e)	OG0002530	0.955208	0.50671	12.4878	24.2793		-0.458447	0.00642775	117.362	85.6288
AMp08.491781.peg.112	hypothetical protein	OG0006459	2.13488
AMp08.491781.peg.1120	LSU ribosomal protein L22p (L17e)	OG0001440	1.87071	0.00811139	17.1459	64.1135		-0.167053	0.38489	206.38	184.414
AMp08.491781.peg.1121	SSU ribosomal protein S3p (S3e)	OG0001441	1.68784	0.000418309	53.3361	173.989		-0.238251	0.128943	660.497	562.991
AMp08.491781.peg.1122	LSU ribosomal protein L16p (L10e)	OG0001442	1.3471	0.578305	21.6631	55.6553		0.0124468	0.976442	306.259	311.455
AMp08.491781.peg.1123	LSU ribosomal protein L29p (L35e)	OG0001443	2.0923	0.00648662	12.7271	55.7253		-0.545621	8.65558e-05	250.614	172.283
AMp08.491781.peg.1124	SSU ribosomal protein S17p (S11e)	OG0001444	1.45977	0.033116	28.3955	78.1802		-0.373414	0.0305414	340.816	263.969
AMp08.491781.peg.1125	LSU ribosomal protein L14p (L23e)	OG0001445	0.792364	0.177731	100.916	177.613		-0.106025	0.648388	1076.37	1005.56
AMp08.491781.peg.1126	LSU ribosomal protein L24p (L26e)	OG0001446	2.23647	0.000755107	15.1493	73.2223		-0.151488	0.584645	96.4937	86.6495
AMp08.491781.peg.1127	LSU ribosomal protein L5p (L11e)	OG0001447	1.62767	0.047528	48.8953	152.544		-0.0203301	0.949361	854.456	847.353
AMp08.491781.peg.1128	SSU ribosomal protein S14p (S29e) @ SSU ribosomal protein S14p (S29e)%2C zinc-independent	OG0001448	0.85998	0.33921	42.1757	77.9175		0.42356	0.00586532	125.763	170.278
AMp08.491781.peg.1129	SSU ribosomal protein S8p (S15Ae)	OG0001449	1.24525	0.152174	42.7966	103.646		-0.195725	0.269457	436.968	383.172
AMp08.491781.peg.113	Long-chain-fatty-acid--CoA ligase (EC 6.2.1.3)	OG0000763	-1.11299	0.0330258	310.329	147.101		0.114337	0.614208	114.37	124.958
AMp08.491781.peg.1130	LSU ribosomal protein L6p (L9e)	OG0001450	1.42961	0.054864	59.0734	162.55		-0.36178	0.0180405	463.483	362.324
AMp08.491781.peg.1131	LSU ribosomal protein L18p (L5e)	OG0001451	1.76357	0.0347597	29.6633	103.015		0.119131	0.590989	210.899	231.288
AMp08.491781.peg.1132	SSU ribosomal protein S5p (S2e)	OG0001452	1.89306	0.00145997	58.2169	219.734		-0.0396554	0.852891	1036.85	1015.04
AMp08.491781.peg.1133	LSU ribosomal protein L30p (L7e)	OG0001453	0.563194	0.691324	20.5671	30.6224		-0.178927	0.54892	41.3246	37.0334
AMp08.491781.peg.1134	LSU ribosomal protein L15p (L27Ae)	OG0001454	1.39968	0.072453	44.5984	119.081		-0.120116	0.561199	301.615	279.458
AMp08.491781.peg.1135	Protein translocase subunit SecY	OG0001455	1.24194	0.0242812	64.2105	153.926		-0.296899	0.028892	885.106	724.482
AMp08.491781.peg.1136	Adenylate kinase (EC 2.7.4.3)	OG0001456	1.27352	0.0231358	41.5871	101.674		-0.265831	0.120541	295.937	246.852
AMp08.491781.peg.1137	hypothetical protein	OG0005939	0.868169	0.33921	25.319	46.7182		-0.385472	0.00800023	161.695	124.497
AMp08.491781.peg.1138	SSU ribosomal protein S13p (S18e)	OG0001457	1.4634	0.00163676	143.064	401.464		-0.224754	0.147736	547.837	471.233
AMp08.491781.peg.1139	SSU ribosomal protein S11p (S14e)	OG0001458	1.68352	0.00708825	60.5653	197.935		-0.150071	0.433907	488.426	442.144
AMp08.491781.peg.114	Uncharacterized UPF0118 membrane protein	OG0003152	0.434262	0.712903	23.9045	32.2156		0.0389433	0.892186	195.02	202.544
AMp08.491781.peg.1140	DNA-directed RNA polymerase alpha subunit (EC 2.7.7.6)	OG0001459	1.53296	0.000231869	130.639	384.097		-0.177125	0.338752	1438.46	1279.9
AMp08.491781.peg.1141	LSU ribosomal protein L17p	OG0001460	1.85146	0.00325036	50.213	185.014		-0.0180319	0.949361	299.937	298.863
AMp08.491781.peg.1142	Protein-methionine-sulfoxide reductase heme-binding subunit MsrQ	OG0003218	0.472469		11.7701	16.0509		-0.0724594	0.832438	55.4709	52.8508
AMp08.491781.peg.1143	Protein-methionine-sulfoxide reductase catalytic subunit MsrP	OG0003219	0.413357	0.661552	39.5041	52.9917		-0.0668135	0.828498	154.358	147.318
AMp08.491781.peg.1144	macromolecule metabolism%3B macromolecule degradation%3B degradation of proteins%2C peptides%2C glycopeptides	OG0001461	0.313564	0.641415	152.724	192.642		0.300546	0.0175798	229.598	285.008
AMp08.491781.peg.1145	Replication-associated recombination protein RarA	OG0001462	-0.377713	0.593994	94.3442	74.3159		0.0567557	0.832051	103.388	108.333
AMp08.491781.peg.1146	small multidrug resistance family (SMR) protein	OG0000834	1.13312	0.0351761	55.0089	123.132		0.0034899	0.99377	91.4285	91.7714
AMp08.491781.peg.1147	Chaperone required for the assembly of the mitochondrial F1-ATPase	OG0001463	0.615804	0.414462	56.8892	89.5177		0.102073	0.742155	45.6675	49.4663
AMp08.491781.peg.1148	Similar to phosphoglycolate phosphatase%2C clustered with ribosomal large subunit pseudouridine synthase C	OG0002531	0.989913	0.111587	46.7005	95.5931		0.401893	0.0877939	35.246	47.095
AMp08.491781.peg.1149	LSU rRNA pseudouridine(955/2504/2580) synthase (EC 5.4.99.24)	OG0001464	1.10338	0.052128	55.2817	120.985		0.107054	0.641267	130.362	142.138
AMp08.491781.peg.115	CDP-alcohol phosphatidyltransferase family protein	OG0003600	0.481168					0.546561	0.0374676	24.6858	35.7317
AMp08.491781.peg.1150	Fluoride ion transporter CrcB	OG0000835	-0.794571					-0.102021	0.853394	18.0948	17.3216
AMp08.491781.peg.1151	S-formylglutathione hydrolase (EC 3.1.2.12)	OG0002532	0.695905	0.524561	16.9349	27.7461		-0.182777	0.445018	69.0243	60.9023
AMp08.491781.peg.1152	hypothetical protein	OG0001465	-0.456444	0.763278	20.5077	14.9257		0.0935091	0.766308	74.5713	79.4588
AMp08.491781.peg.1153	probable P23 protein	OG0001466	-0.481937	0.642293	44.727	33.5657		-0.0119062	0.979314	41.4337	41.5436
AMp08.491781.peg.1154	S-(hydroxymethyl)glutathione dehydrogenase (EC 1.1.1.284)	OG0000132	0.766444	0.43878	19.9044	34.6531		0.0472278	0.892186	71.8324	75.3636
AMp08.491781.peg.1155	Putative regulatory protein	OG0004547	0.424569	0.626618	81.9859	111.272		-0.156642	0.707578	36.7716	33.4558
AMp08.491781.peg.1156	Octanoate-[acyl-carrier-protein]-protein-N-octanoyltransferase (EC 2.3.1.181)	OG0001467	0.040725	0.97644	31.5988	32.4015		0.136965	0.70904	30.298	33.5212
AMp08.491781.peg.1157	Uncharacterized protein YeaG	OG0001468	-1.19692	0.000740804	972.061	434.108		-0.355917	0.0311624	610.496	479.338
AMp08.491781.peg.1158	UPF0229 protein YeaH	OG0001469	-0.978147	0.0338437	247.259	128.389		0.0239303	0.948518	93.9735	95.9923
AMp08.491781.peg.1159	FIG004684: SpoVR-like protein	OG0001470	-1.23323	0.0149279	164.214	71.9172		-0.168401	0.449033	147.087	131.009
AMp08.491781.peg.116	Acyl-CoA:1-acyl-sn-glycerol-3-phosphate acyltransferase (EC 2.3.1.51)	OG0003153	2.08368					0.0167017	0.983373	11.1374	11.5462
AMp08.491781.peg.1160	Putative transmembrane protein	OG0003798	-1.49876	0.00560906	154.892	58.1771		-0.117799	0.763174	30.6194	28.3605
AMp08.491781.peg.1161	Putative transmembrane protein	OG0004548	1.16346	0.253916	15.962	35.5898		-0.214845	0.353853	320.859	277.723
AMp08.491781.peg.1162	Peptide deformylase (EC 3.5.1.88)	OG0002533	2.25964		3.21741	15.4524		0.255944	0.532215	16.6245	19.8675
AMp08.491781.peg.1163	Mg/Co/Ni transporter MgtE%2C CBS domain-containing	OG0001471	0.0287216	0.973797	154.604	162.048		-0.119845	0.609283	161.565	149.322
AMp08.491781.peg.1164	Transcriptional regulator%2C MerR family	OG0001472	-1.0417	0.309794	36.5913	18.5793		-0.224679	0.436997	40.9618	35.6715
AMp08.491781.peg.1165	putative membrane protein	OG0002534	-0.283134	0.770469	71.0838	60.1394		-0.134341	0.646361	59.8526	55.0057
AMp08.491781.peg.1166	Putative transmembrane protein	OG0001473	-0.809502		20.7047	11.9276		-0.131538	0.696231	49.1009	45.4804
AMp08.491781.peg.1167	hypothetical protein	OG0005676	0.860813	0.26539	33.0675	62.3172		-0.791402	3.96823e-05	83.0583	47.9457
AMp08.491781.peg.1168	L-serine dehydratase%2C beta subunit (EC 4.3.1.17) / L-serine dehydratase%2C alpha subunit (EC 4.3.1.17)	OG0002535	-0.192166	0.748068	232.034	207.383		0.0320462	0.88393	424.117	436.621
AMp08.491781.peg.1169	hypothetical protein	OG0001474	-0.947687	0.376688	34.1493	17.1712		0.208821	0.411058	58.2451	68.3895
AMp08.491781.peg.117	Phosphatidate cytidylyltransferase (EC 2.7.7.41)	OG0003154	0.69897					0.347115	0.405988	13.8181	18.0353
AMp08.491781.peg.1170	hypothetical protein	OG0003220	3.69689					0.364767	0.0196165	179.378	233.027
AMp08.491781.peg.1171	D-alanyl-D-alanine carboxypeptidase (EC 3.4.16.4)	OG0001475	0.761445	0.413037	28.7103	49.439		0.154792	0.360784	2060.36	2308.65
AMp08.491781.peg.1172	Putative transmembrane protein	OG0002536	0.481923					-0.290032	0.161537	102.792	83.9295
AMp08.491781.peg.1173	hypothetical protein	OG0000106	2.29881					0.119499	0.700221	45.5942	50.0156
AMp08.491781.peg.1174	hypothetical protein	OG0001476	-0.265525					0.403308	0.00723483	118.965	159.279
AMp08.491781.peg.1175	hypothetical protein	OG0001477	0.533382					0.479465		5.12488	7.16794
AMp08.491781.peg.1176	FIG056164: rhomboid family serine protease	OG0001478	0.929052	0.368902	15.2479	30.1277		-0.21915	0.39665	82.6306	71.009
AMp08.491781.peg.1177	CBS domain protein	OG0001479	-1.12729	0.00924902	420.473	197.794		-0.114633	0.57022	195.52	181.143
AMp08.491781.peg.1178	Patatin-like phospholipase domain protein	OG0001480	-0.389948	0.53657	159.994	125.627		-0.042659	0.837524	483.204	471.86
AMp08.491781.peg.1179	hypothetical protein	OG0005677	-0.701908	0.282301	78.2116	49.2569		0.0159433	0.961085	103.856	105.618
AMp08.491781.peg.118	hypothetical protein	OG0005255	1.55108		4.8604	14.5492		-0.118874	0.644226	88.6191	82.3028
AMp08.491781.peg.1180	Phosphoribosyl-AMP cyclohydrolase (EC 3.5.4.19)	OG0001481	-0.283357	0.706596	107.307	90.6352		-0.144278	0.528489	128.137	116.273
AMp08.491781.peg.1181	GTP cyclohydrolase I (EC 3.5.4.16) type 1	OG0001482	-0.600793	0.239605	329.796	222.533		-0.18231	0.300338	431.899	382.214
AMp08.491781.peg.1182	Putative iron-sulfur cluster assembly scaffold protein for SUF system%2C SufE2	OG0001483	-0.599003	0.40534	89.0446	61.0187		0.0479199	0.898382	59.7378	61.6088
AMp08.491781.peg.1183	Membrane protein insertion efficiency factor YidD	OG0001484	0.214854		11.9216	13.5501		0.186669	0.643444	20.2775	23.5676
AMp08.491781.peg.1184	hypothetical protein	OG0003966	-0.0360253	0.981283	17.9799	18.4704		0.21754	0.621324	16.1014	19.1988
AMp08.491781.peg.1185	hypothetical protein	OG0002537	0.791315	0.413037	20.2015	36.2548		0.281077	0.375133	24.0596	29.6365
AMp08.491781.peg.1186	Threonyl-tRNA synthetase (EC 6.1.1.3)	OG0001485	0.394127	0.507609	127.659	170.333		-0.115361	0.559131	370.61	343.711
AMp08.491781.peg.1187	hypothetical protein	OG0001486	0.917432	0.106376	57.8832	111.431		0.0917422	0.612014	288.317	309.22
AMp08.491781.peg.1188	Nitroreductase family protein	OG0001487	0.27369	0.833358	20.3317	25.2243		-0.126591	0.81117	17.4243	15.8032
AMp08.491781.peg.1189	Nitrilotriacetate monooxygenase component B (EC 1.14.13.-)	OG0001488	0.228348	0.847945	25.5105	30.5953		0.0868814	0.89117	13.8695	14.4175
AMp08.491781.peg.119	Single-stranded DNA-binding protein	OG0010215	0.854628					-0.32436	0.0484789	137.733	110.168
AMp08.491781.peg.1190	FIG01075119: hypothetical protein	OG0004549	-0.622568	0.428809	59.1148	40.0781		0.0842258	0.808444	41.0538	43.7511
AMp08.491781.peg.1191	hypothetical protein	OG0001489	0.0179374		16.9613	16.8448		0.146608	0.406982	214.051	239.217
AMp08.491781.peg.1192	hypothetical protein	OG0003221	-0.929637	0.447403	25.5739	13.4488		-0.0568519	0.831449	144.147	139.166
AMp08.491781.peg.1193	Small molecule metabolism	OG0000624	-0.889871					-0.0664903	0.873384	32.0622	30.7378
AMp08.491781.peg.1194	DNA topoisomerase IV subunit B (EC 5.99.1.3)	OG0002538	0.95199	0.083696	68.4433	134.024		0.116044	0.42879	602.187	656.912
AMp08.491781.peg.1195	Phospholipase/carboxylesterase family protein	OG0003222	0.95025		8.03213	15.2039		0.308328	0.0942697	64.2963	80.3211
AMp08.491781.peg.1196	Oxidoreductase%2C FAD-binding	OG0002539	1.07941					0.15161	0.63221	41.1854	46.6858
AMp08.491781.peg.1197	COGs COG2353	OG0004550	3.84596					0.242341		3.55874	4.3668
AMp08.491781.peg.1198	hypothetical protein	OG0002540	1.94129					0.309071		7.60186	9.38821
AMp08.491781.peg.1199	Triosephosphate isomerase (EC 5.3.1.1)	OG0002541	0.863901	0.120275	112.199	207.859		0.00814642	0.979285	272.553	276.093
AMp08.491781.peg.12	PTS IIA-like nitrogen-regulatory protein PtsN	OG0002356	-1.11588	0.00908652	734.171	346.116		-0.0763272	0.664412	625.94	597.998
AMp08.491781.peg.120	hypothetical protein	OG0009295	0.123933					-0.0728866	0.868734	32.3721	30.6343
AMp08.491781.peg.1200	Protein translocase membrane subunit SecG	OG0002542	0.948495	0.0699649	128.315	251.475		0.431616	0.00100991	172.431	234.94
AMp08.491781.peg.1201	CTP synthase (EC 6.3.4.2)	OG0002543	0.63672	0.26191	143.13	225.959		0.165616	0.207938	657.241	742.66
AMp08.491781.peg.1202	Lactoylglutathione lyase and related lyases	OG0002544	0.633975	0.462512	33.8857	52.857		0.179811	0.314799	131.335	149.593
AMp08.491781.peg.1203	2-Keto-3-deoxy-D-manno-octulosonate-8-phosphate synthase (EC 2.5.1.55)	OG0002545	0.947968	0.218651	47.7276	94.1331		0.107573	0.54892	256.69	278.831
AMp08.491781.peg.1204	Enolase (EC 4.2.1.11)	OG0002546	1.27762	0.0240029	133.238	327.064		0.0244388	0.928279	778.2	797.066
AMp08.491781.peg.1205	hypothetical protein	OG0005940	-0.658273	0.232029	288.431	185.981		-0.0857179	0.846393	26.5451	25.0935
AMp08.491781.peg.1206	VgrG protein	OG0003799	0.241669	0.809617	42.3049	51.1218		-0.097931	0.831449	25.4045	24.0856
AMp08.491781.peg.1207	Cell division protein DivIC (FtsB)%2C stabilizes FtsL against RasP cleavage	OG0002547	-0.604872	0.431847	195.042	130.844		0.0199023	0.950679	241.835	246.455
AMp08.491781.peg.1208	Pyruvate dehydrogenase E1 component alpha subunit (EC 1.2.4.1)	OG0001490	0.261951	0.662866	2863.67	3447.72		-0.231908	0.0809332	1258.82	1078.23
AMp08.491781.peg.1209	Pyruvate dehydrogenase E1 component beta subunit (EC 1.2.4.1)	OG0002548	0.233122	0.698293	2583.39	3050.73		0.152726	0.25429	882.198	987.24
AMp08.491781.peg.121	Mll0473 protein	OG0007342	-1.47998					0.251367		3.72347	4.39178
AMp08.491781.peg.1210	Dihydrolipoamide acetyltransferase component of pyruvate dehydrogenase complex (EC 2.3.1.12)	OG0002549	0.0583702	0.93715	2972.84	3110		0.0779972	0.720544	950.591	1010.57
AMp08.491781.peg.1211	Arylesterase	OG0003223	0.239329	0.735602	595.249	707.701		-0.0653865	0.808206	214.943	207.401
AMp08.491781.peg.1212	Acetyltransferase	OG0003617	-0.0322964	0.970596	451.156	446.287		-0.231868	0.306773	70.1809	60.1652
AMp08.491781.peg.1213	Dihydrolipoamide dehydrogenase of pyruvate dehydrogenase complex (EC 1.8.1.4)	OG0002550	0.177757	0.797817	1905.7	2157.36		-0.275087	0.0660933	538.452	447.791
AMp08.491781.peg.1214	hypothetical protein	OG0000537	0.0216158	0.979377	410.954	419.516		-0.361886	0.0738627	115.853	90.6694
AMp08.491781.peg.1215	Lipoyl synthase (EC 2.8.1.8)	OG0002551	0.156422	0.835133	991.245	1106.2		-0.0662675	0.756626	342.104	329.429
AMp08.491781.peg.1216	FIG00983769: hypothetical protein	OG0005251	0.220886	0.815723	63.9379	76.4821		0.381648	0.314799	13.8718	17.9954
AMp08.491781.peg.1217	FIG00983769: hypothetical protein	OG0003800	-0.0400536	0.977492	43.3597	43.7922		0.0273527		2.53145	2.74757
AMp08.491781.peg.1218	Ribosome association toxin RatA	OG0002552	0.2223	0.827681	41.3792	50.0489		0.0549055	0.891388	36.8427	38.2633
AMp08.491781.peg.1219	Nicotinamide-nucleotide amidase (EC 3.5.1.42)	OG0001491	-0.520447	0.66898	23.5912	16.7505		0.455969	0.303499	10.1338	14.2858
AMp08.491781.peg.122	hypothetical protein	OG0006482
AMp08.491781.peg.1220	2-C-methyl-D-erythritol 4-phosphate cytidylyltransferase (EC 2.7.7.60) / 2-C-methyl-D-erythritol 2%2C4-cyclodiphosphate synthase (EC 4.6.1.12)	OG0002553	0.266962	0.820018	40.9288	49.9459		0.252047	0.216526	71.76	85.3723
AMp08.491781.peg.1221	tRNA-dihydrouridine synthase DusB	OG0002554	0.919472	0.392398	14.4176	27.2556		-0.137083	0.639229	62.5863	57.3685
AMp08.491781.peg.1222	Nitrogen regulation protein NtrB (EC 2.7.13.3)	OG0002555	0.0722699	0.952124	41.9386	45.4037		-0.20595	0.369425	63.8025	55.678
AMp08.491781.peg.1223	Nitrogen regulation protein NR(I)%2C GlnG (NtrC)	OG0000836	1.27005	0.0699649	26.1156	64.3167		-0.183712	0.404775	90.2269	79.4846
AMp08.491781.peg.1224	Nitrogen regulation protein NtrY (EC 2.7.3.-)	OG0002556	1.04402	0.197499	24.5396	51.7121		0.0926095	0.641267	309.001	331.966
AMp08.491781.peg.1225	Nitrogen regulation protein NtrX	OG0002557	1.13124	0.259251	18.0187	39.3164		0.20658	0.255897	153.95	178.476
AMp08.491781.peg.1226	Trk potassium uptake system protein TrkA	OG0005057	1.19893	0.277795	14.37	33.4588		-0.0348124	0.89765	127.61	125.463
AMp08.491781.peg.1227	D-alanine aminotransferase (EC 2.6.1.21)	OG0003224	0.174089	0.901396	23.7743	26.3778		-0.0284345	0.928279	109.366	108.103
AMp08.491781.peg.1228	RNA-binding protein Hfq	OG0002558	1.02143	0.135022	48.1431	99.1504		-0.397944	0.00263621	625.938	477.426
AMp08.491781.peg.1229	Ribosome LSU-associated GTP-binding protein HflX	OG0002559	1.12292	0.0418616	125.722	277.73		0.0882731	0.593009	499.363	534.607
AMp08.491781.peg.123	hypothetical protein	OG0010216	1.28562					-0.29571	0.581373	11.2361	9.19061
AMp08.491781.peg.1230	Nucleoside triphosphate pyrophosphohydrolase MazG (EC 3.6.1.8)	OG0002560	1.84782		7.28268	26.5011		0.0806289	0.811209	48.3454	51.2694
AMp08.491781.peg.1231	Deoxycytidylate deaminase (EC 3.5.4.12)	OG0003225	0.6596	0.647411	15.056	23.9614		-0.0857634	0.766185	77.3757	72.7797
AMp08.491781.peg.1232	Precorrin-2 oxidase (EC 1.3.1.76) @ Sirohydrochlorin ferrochelatase activity of CysG (EC 4.99.1.4) / Uroporphyrinogen-III methyltransferase (EC 2.1.1.107)	OG0002561	-0.424574	0.698293	32.6349	24.0032		0.0133889	0.976442	51.8716	52.9997
AMp08.491781.peg.1233	Conserved hypothetical protein probably involved in sulfate reduction	OG0002562	-0.508118					0.236029		4.54064	5.31999
AMp08.491781.peg.1234	Sulfite reductase [NADPH] hemoprotein beta-component (EC 1.8.1.2)	OG0000837	-0.656408	0.286836	104.368	67.1295		-0.14864	0.521005	96.7	87.2462
AMp08.491781.peg.1235	Oxidoreductase probably involved in sulfite reduction	OG0001492	-0.0805352		15.1037	14.1611		-0.0679349	0.890625	24.0379	22.9587
AMp08.491781.peg.1236	Ferredoxin--NADP(+) reductase (EC 1.18.1.2) @ Flavodoxin--NADP(+) reductase (EC 1.19.1.1)	OG0000538	0.190901	0.778448	134.975	156.137		-0.0808981	0.728174	173.916	164.746
AMp08.491781.peg.1237	L-amino acid ABC transporter (Glu/Asp/His/...)%2C ATP-binding protein AapP	OG0000003	-0.324133	0.588069	193.204	158.235		-0.201674	0.207877	772.892	675.823
AMp08.491781.peg.1238	L-amino acid ABC transporter (Glu/Asp/His/...)%2C permease protein 2 AapM	OG0000404	-0.475566	0.498488	91.8671	66.3585		-0.0648656	0.781264	248.622	238.784
AMp08.491781.peg.1239	L-amino acid ABC transporter (Glu/Asp/His/...)%2C permease protein 1 AapQ	OG0000462	-0.540623	0.299564	171.12	120.086		-0.140619	0.408195	949.77	867.168
AMp08.491781.peg.124	hypothetical protein	OG0008468
AMp08.491781.peg.1240	L-amino acid ABC transporter (Glu/Asp/His/...)%2C substrate-binding protein AapJ	OG0000838	-0.379814	0.393387	567.11	445.527		-0.333591	0.0289598	4288.78	3424.46
AMp08.491781.peg.1241	Cystathionine beta-lyase (EC 4.4.1.8)	OG0001493	0.139918	0.869677	58.5412	65.5662		0.0851545	0.648475	574.404	613.81
AMp08.491781.peg.1242	Uncharacterized oxidoreductase	OG0001494	1.7863	0.033116	13.6822	49.1695		0.415588	0.0347049	51.79	69.713
AMp08.491781.peg.1243	FIG00450516: Zinc-finger domain protein	OG0001495	0.603288	0.538561	27.4418	42.7887		-0.396366	0.032161	150.218	114.092
AMp08.491781.peg.1244	Hydrolase%2C alpha/beta fold family	OG0001496	0.141593	0.919391	24.3794	26.421		-0.130294	0.44107	418.283	384.166
AMp08.491781.peg.1245	Serine acetyltransferase (EC 2.3.1.30)	OG0001497	0.133729	0.852642	147.842	166.001		0.0888258	0.641803	278.704	299.011
AMp08.491781.peg.1246	Uncharacterized protein SMc02112	OG0001498	0.557573	0.47322	44.8995	67.3891		-0.408123	0.00210826	192.175	145.703
AMp08.491781.peg.1247	Mll0665 protein	OG0001499	-0.629436	0.36468	2081.83	1349.33		-0.158986	0.432293	648.543	583.825
AMp08.491781.peg.1248	ATP-dependent Clp protease adaptor protein ClpS	OG0001500	0.150392	0.845593	96.9474	109.733		-0.290255	0.618716	172.868	142.065
AMp08.491781.peg.1249	ATP-dependent Clp protease ATP-binding subunit ClpA	OG0001501	0.135216	0.803144	681.74	763.221		0.0020526	0.994081	1019.3	1027.59
AMp08.491781.peg.125	hypothetical protein	OG0010217	-0.396455		11.1738	9.27821		-0.149946	0.7073	23.8714	21.6303
AMp08.491781.peg.1250	Putative transmembrane protein	OG0004182	0.156958	0.894688	27.5088	31.1784		-0.172643	0.569621	40.3779	35.7485
AMp08.491781.peg.1251	Putative transmembrane protein	OG0004183	-0.941253		22.8298	12.1839		0.374454		6.74903	9.12682
AMp08.491781.peg.1252	Bis(5'-nucleosyl)-tetraphosphatase (asymmetrical) (EC 3.6.1.17)	OG0001502	1.24779	0.32119	12.2836	29.9772		-0.20694	0.410361	66.7221	57.6022
AMp08.491781.peg.1253	FIG110192: hypothetical protein	OG0001503	0.957418	0.147233	37.694	74.5557		-0.117945	0.691902	67.9909	63.0006
AMp08.491781.peg.1254	Glycerophosphoryl diester phosphodiesterase (EC 3.1.4.46)	OG0001504	1.13398	0.125939	39.4827	88.1103		0.0594148	0.833104	130.628	136.733
AMp08.491781.peg.1255	RidA/YER057c/UK114 superfamily%2C group 1	OG0001505	0.435791	0.613278	57.7606	80.3014		-0.26249	0.221856	323.836	270.915
AMp08.491781.peg.1256	ATP/GTP-binding site motif A	OG0001506	-0.226172	0.739366	166.826	145.965		0.141688	0.354964	366.049	406.758
AMp08.491781.peg.1257	hypothetical protein	OG0005941	-0.593269	0.632809	24.1684	17.2185		0.320841	0.442433	14.2583	17.6031
AMp08.491781.peg.1258	ROK family protein	OG0002563	-0.752131	0.151134	428.619	259.951		-0.108717	0.790655	27.8724	26.0705
AMp08.491781.peg.1259	ABC transporter%2C permease protein (cluster 10%2C nitrate/sulfonate/bicarbonate)	OG0004551	-1.98034	0.00869095	95.9632	23.1669		0.0700187	0.890274	20.5736	21.5902
AMp08.491781.peg.126	Ribonuclease HI (EC 3.1.26.4)	OG0006596	-1.56282					0.0824677	0.855273	26.8744	28.5886
AMp08.491781.peg.1260	ABC transporter%2C ATP-binding protein (cluster 1%2C maltose/g3p/polyamine/iron)%3B ABC transporter%2C ATP-binding protein (cluster 10%2C nitrate/sulfonate/bicarbonate)	OG0000023	-1.55993	0.00869095	119.208	41.3478		0.0904946	0.840603	26.2365	27.9799
AMp08.491781.peg.1261	ABC transporter%2C substrate-binding protein (cluster 10%2C nitrate/sulfonate/bicarbonate)	OG0000201	-0.905806	0.119846	229.642	125.426		-0.0289201	0.92701	102.213	100.657
AMp08.491781.peg.1262	Arylsulfatase (EC 3.1.6.1)	OG0005058	-1.2009	0.0217529	433.355	191.753		-0.103512	0.646361	119.679	112.018
AMp08.491781.peg.1263	SSU ribosomal protein S2p (SAe)	OG0001507	0.320949	0.656508	204.431	257.857		-0.164227	0.288664	1285.51	1154.31
AMp08.491781.peg.1264	hypothetical protein	OG0005678	0.162266		8.90277	9.66362		0.159356	0.526517	54.2476	61.2288
AMp08.491781.peg.1265	Translation elongation factor Ts	OG0001508	1.10017	0.0422192	63.4876	138.05		-0.251511	0.11703	484.493	409.619
AMp08.491781.peg.1266	Uridylate kinase (EC 2.7.4.22)	OG0001509	0.866459	0.222361	80.2494	148.621		-0.229191	0.170118	153.487	131.893
AMp08.491781.peg.1267	Ribosome recycling factor	OG0001510	1.34328	0.073613	26.9793	70.2214		-0.272454	0.0965416	199.371	165.4
AMp08.491781.peg.1268	Undecaprenyl diphosphate synthase (EC 2.5.1.31)	OG0001511	0.415531	0.583158	64.4778	87.9344		-0.0840426	0.717129	353.957	335.623
AMp08.491781.peg.1269	Phosphatidate cytidylyltransferase (EC 2.7.7.41)	OG0001512	0.301264	0.760879	39.2385	48.8738		-0.303565	0.0456781	131.003	106.696
AMp08.491781.peg.127	hypothetical protein	OG0010218	-1.43027	0.0874479	47.4236	17.522		-0.482971	0.0733702	68.9648	48.9737
AMp08.491781.peg.1270	Intramembrane protease RasP/YluC%2C implicated in cell division based on FtsL cleavage	OG0001513	0.120883	0.872728	111.525	124.609		-0.238434	0.134043	303.46	258.264
AMp08.491781.peg.1271	Outer membrane protein assembly factor YaeT	OG0000405	0.791887	0.0601352	585.188	1024.53		-0.0406274	0.827534	3699.31	3620.66
AMp08.491781.peg.1272	UDP-3-O-[3-hydroxymyristoyl] glucosamine N-acyltransferase (EC 2.3.1.191)	OG0001514	0.177234	0.803774	160.987	185.758		-0.0602097	0.794724	226.368	217.995
AMp08.491781.peg.1273	3-hydroxyacyl-[acyl-carrier-protein] dehydratase%2C FabZ form (EC 4.2.1.59)	OG0001515	0.0796803	0.936092	58.6273	63.0728		0.0174234	0.969687	48.6676	49.2684
AMp08.491781.peg.1274	Acyl-[acyl-carrier-protein]--UDP-N-acetylglucosamine O-acyltransferase (EC 2.3.1.129)	OG0001516	0.499426	0.486371	56.587	82.2338		-0.00606266	0.984291	336.41	337.236
AMp08.491781.peg.1275	UDP-2%2C3-diacylglucosamine pyrophosphatase	OG0002564	0.888702	0.222361	39.1631	73.3846		0.101573	0.66878	111.53	120.045
AMp08.491781.peg.1276	Lipid-A-disaccharide synthase (EC 2.4.1.182)	OG0002565	0.0141299	0.984951	784.256	795.734		0.120892	0.605135	111.996	123.169
AMp08.491781.peg.1277	Citrate synthase (si) (EC 2.3.3.1)	OG0002566	-0.0651709	0.946312	11496.3	10922.5		-0.00113106	0.996574	2275.03	2287.48
AMp08.491781.peg.1278	DNA internalization-related competence protein ComEC/Rec2	OG0002567	0.460049	0.687768	27.6356	38.2819		0.154167	0.677373	31.2294	34.9196
AMp08.491781.peg.1279	MotA/TolQ/ExbB proton channel family protein	OG0003618	0.24022	0.78485	49.3359	59.2713		0.213829	0.50197	30.1328	35.2524
AMp08.491781.peg.128	hypothetical protein		-0.512133	0.574727	49.8479	36.5574		-0.728563	1.53694e-05	115.616	69.6095
AMp08.491781.peg.1280	Biopolymer transport protein ExbD/TolR	OG0003967	0.106173	0.944335	23.2026	25.4518		-0.250055	0.451631	29.1065	24.3401
AMp08.491781.peg.1281	Protein-L-isoaspartate O-methyltransferase (EC 2.1.1.77)	OG0002568	0.56655	0.493497	39.4634	59.8948		-0.0978943	0.584562	592.393	556.564
AMp08.491781.peg.1282	Type I secretion outer membrane protein%2C TolC family	OG0003801	0.590523	0.288795	114.727	175.221		-0.00144034	0.996574	1256	1262.59
AMp08.491781.peg.1283	hypothetical protein	OG0005942	-1.06678					-0.376824		6.59134	5.01858
AMp08.491781.peg.1284	Cell division organizing protein PopZ	OG0002569	0.358736	0.605489	150.027	196.821		0.0425512	0.846337	486.688	505.572
AMp08.491781.peg.1285	Valyl-tRNA synthetase (EC 6.1.1.9)	OG0002570	0.330653	0.555358	232.648	296.248		-0.066905	0.713075	1052.89	1011.05
AMp08.491781.peg.1286	Membrane protein involved in aromatic hydrocarbon degradation	OG0003226	-0.512144	0.405384	164.416	118.057		-0.300152	0.0215413	617.387	504.304
AMp08.491781.peg.1287	structural elements%3B cell exterior%3B surface polysaccharides/antigens	OG0002571	-0.073102	0.936092	81.9851	78.932		0.243428	0.0643973	670.071	798.113
AMp08.491781.peg.1288	Exodeoxyribonuclease III (EC 3.1.11.2)	OG0002572	0.46572	0.659405	37.9102	54.9559		-0.32436	0.0443498	165.049	132.122
AMp08.491781.peg.1289	Cardiolipin synthase%2C bacterial type ClsA	OG0003227	0.0411065	0.969939	54.8012	57.8749		-0.209483	0.314799	145.41	125.821
AMp08.491781.peg.129	hypothetical protein	OG0010219	-0.621889	0.578381	31.282	20.8213		-0.641959	0.000211426	147.912	94.7014
AMp08.491781.peg.1290	probable iron binding protein from the HesB_IscA_SufA family	OG0002573	-0.726201	0.247965	98.2651	61.6019		-0.0949992	0.713075	124.536	116.799
AMp08.491781.peg.1291	dNTP triphosphohydrolase%2C broad substrate specificity%2C subgroup 2	OG0001517	-0.542809	0.426034	92.9937	65.0242		0.0243075	0.942044	150.904	154.648
AMp08.491781.peg.1292	Arginyl-tRNA synthetase (EC 6.1.1.19)	OG0000839	0.541572	0.338892	103.187	152.968		-0.19719	0.168557	381.436	334.684
AMp08.491781.peg.1293	Soluble lytic murein transglycosylase (EC 3.2.1.-)	OG0001518	0.645845	0.186201	133.094	211.865		0.167649	0.254956	1749.28	1978.62
AMp08.491781.peg.1294	beta-N-acetylglucosaminidase (EC 3.2.1.52)	OG0001519	0.575983	0.376188	66.6279	101.669		-0.250611	0.0739888	369.98	312.442
AMp08.491781.peg.1295	Segregation and condensation protein A	OG0001520	0.95777	0.267821	28.0822	54.8011		-0.0924066	0.68307	198.459	186.953
AMp08.491781.peg.1296	Segregation and condensation protein B	OG0001521	0.676815	0.42605	32.7195	54.3125		-0.291545	0.0711367	117.879	96.9089
AMp08.491781.peg.1297	Ferric iron ABC transporter%2C ATP-binding protein	OG0003968	-0.223562	0.869106	33.1998	28.3719		-0.138156	0.556624	95.9916	87.4625
AMp08.491781.peg.1298	Twin-arginine translocation protein TatA	OG0001522	-0.310823	0.67546	81.8493	66.6943		-0.384657	0.0214653	231.243	177.471
AMp08.491781.peg.1299	Twin-arginine translocation protein TatB	OG0001523	-0.138246	0.876722	68.0895	63.3157		0.00108836	0.996972	140.84	141.976
AMp08.491781.peg.13	Ribosome hibernation promoting factor Hpf	OG0002357	-1.33453	0.000694658	2318.4	933.63		-0.412468	0.346598	1164.66	880.864
AMp08.491781.peg.130	hypothetical protein	OG0010220	-0.848758		19.7074	11.561		-0.714875	9.03925e-05	66.8851	40.5785
AMp08.491781.peg.1300	Twin-arginine translocation protein TatC	OG0001524	0.462805	0.662496	36.8247	52.5418		-0.222831	0.286803	179.949	154.283
AMp08.491781.peg.1301	Seryl-tRNA synthetase (EC 6.1.1.11)	OG0001525	0.388018	0.667134	54.2873	71.8069		-0.0442293	0.840645	382.245	373.681
AMp08.491781.peg.1302	5'-nucleotidase SurE (EC 3.1.3.5)	OG0001526	0.955425	0.28271	21.6862	42.8815		-0.131386	0.593936	148.856	136.326
AMp08.491781.peg.1303	Protein-L-isoaspartate O-methyltransferase (EC 2.1.1.77)	OG0001527	0.167413		13.9743	15.8522		0.0157904	0.966758	135.549	137.217
AMp08.491781.peg.1304	biotin-regulated protein	OG0004552	-0.163795		11.7825	11.1968		0.240765	0.661456	9.9353	12.0057
AMp08.491781.peg.1305	Peptidase family M23	OG0001528	0.481781	0.673624	28.0082	39.2438		0.161304	0.358616	1089.82	1226.57
AMp08.491781.peg.1306	hypothetical protein	OG0005679	2.24853					-0.270935		1.95623	1.62353
AMp08.491781.peg.1307	ATP-DEPENDENT PROTEASE SUBUNIT	OG0001529	0.00781613	0.996403	32.9005	32.8521		-0.0804601	0.771086	277.165	263.557
AMp08.491781.peg.1308	Protein translocase subunit YajC	OG0001530	0.707256	0.417118	33.1958	55.4728		-0.128518	0.647024	94.2596	86.8342
AMp08.491781.peg.1309	Protein translocase subunit SecD / Protein translocase subunit SecF	OG0001531	0.571291	0.500232	43.9336	66.8499		-0.192954	0.186293	382.338	336.389
AMp08.491781.peg.131	hypothetical protein	OG0008469	-0.323355					0.99463	0.0287742	6.10704	12.7906
AMp08.491781.peg.1310	FIG020313: hypothetical protein	OG0001532	0.131745					0.347097	0.514207	8.28063	10.7408
AMp08.491781.peg.1311	Phytoene synthase (EC 2.5.1.32)	OG0001533	0.365221	0.772513	20.747	26.5875		-0.241855	0.573151	20.6845	17.5661
AMp08.491781.peg.1312	Putative transmembrane protein	OG0003228	-0.323355					-0.0844585		8.50627	8.11228
AMp08.491781.peg.1313	Methylenetetrahydrofolate--tRNA-(uracil-5-)-methyltransferase TrmFO (EC 2.1.1.74)	OG0001534	1.40055	0.0601352	23.658	63.4572		0.241802	0.0678236	275.469	328.27
AMp08.491781.peg.1314	Uncharacterized protein SMc02051	OG0003969	-0.47618	0.38284	687.766	501.273		-0.26047	0.13376	560.58	470.176
AMp08.491781.peg.1315	Uncharacterized protein SMc02051	OG0000097	-0.328353	0.713671	4483.42	3572.44		0.206118	0.251483	835.9	969.949
AMp08.491781.peg.1316	hypothetical protein	OG0009298	-0.30138
AMp08.491781.peg.1317	Cell division trigger factor (EC 5.2.1.8)	OG0001535	1.87698	0.00130282	129.822	481.98		-0.403707	0.00878408	1540.13	1170.99
AMp08.491781.peg.1318	Glycine dehydrogenase [decarboxylating] (glycine cleavage system P protein) (EC 1.4.4.2)	OG0001536	1.28719	0.0342662	84.2923	207.791		0.0686087	0.731984	817.83	863.054
AMp08.491781.peg.1319	Glycine cleavage system H protein	OG0001537	1.67173					0.179476	0.647358	24.492	28.1524
AMp08.491781.peg.132	hypothetical protein	OG0006941	-0.374357					0.310233	0.555451	9.03267	11.4389
AMp08.491781.peg.1320	Aminomethyltransferase (glycine cleavage system T protein) (EC 2.1.2.10)	OG0001538	-0.4708	0.59066	64.6467	48.3102		0.159013	0.325575	310.112	349.077
AMp08.491781.peg.1321	hypothetical protein	OG0006838
AMp08.491781.peg.1322	conserved hypothetical protein	OG0000625	1.38268					0.72732	2.3636e-06	89.1561	150.156
AMp08.491781.peg.1323	Conserved membrane protein in copper uptake%2C YcnI / Copper metallochaperone PCu(A)C%2C inserts Cu(I) into cytochrome oxidase subunit II	OG0000359	0.833824	0.486655	15.0156	26.6039		1.26113	5.40007e-12	27.9864	66.7412
AMp08.491781.peg.1324	hypothetical protein	OG0004553	-1.04048					0.0191896	0.971842	29.4017	29.718
AMp08.491781.peg.1325	hypothetical protein	OG0005492	-0.108467					0.0368481	0.899435	114.976	119.505
AMp08.491781.peg.1326	Putative transmembrane protein	OG0000320	-0.254523	0.801582	57.2151	48.5232		-0.183103	0.319521	145.584	128.703
AMp08.491781.peg.1327	Glutathione S-transferase (EC 2.5.1.18)	OG0003970	-0.907712					0.175175		3.96075	4.41281
AMp08.491781.peg.1328	Glutathione S-transferase (EC 2.5.1.18)	OG0005493	-3.44579	0.000277515	37.1734	3.17154		-0.0980168	0.855168	18.4493	17.4489
AMp08.491781.peg.1329	Ribonucleotide reductase of class II (coenzyme B12-dependent) (EC 1.17.4.1)	OG0001539	-1.1313	0.00648662	1409.69	657.286		-0.283865	0.0592615	7578.61	6263.22
AMp08.491781.peg.133	hypothetical protein	OG0006942
AMp08.491781.peg.1330	FIG003003: hypothetical protein	OG0001540	0.35853	0.638362	70.7226	92.3306		-0.335689	0.0487825	156.069	123.838
AMp08.491781.peg.1331	Excinuclease ABC subunit A	OG0001541	0.289525	0.608513	258.663	321.133		0.081252	0.64726	400.064	425.982
AMp08.491781.peg.1332	Single-stranded DNA-binding protein	OG0000463	0.770931	0.141705	121.656	211.816		0.140923	0.447824	384.974	427.309
AMp08.491781.peg.1333	hypothetical protein	OG0000349	-0.294184	0.763278	47.5189	38.7381		-0.0753863	0.784415	78.8357	75.5244
AMp08.491781.peg.1334	FIG068086: hypothetical protein	OG0000350	-0.181355					0.143646	0.718336	22.304	24.9334
AMp08.491781.peg.1335	Arylsulfatase (EC 3.1.6.1)	OG0000351	-0.727097	0.457395	31.9173	19.3835		-0.011321	0.979314	42.5636	42.6657
AMp08.491781.peg.1336	Arylsulfatase (EC 3.1.6.1)	OG0000351	-0.236124		16.4635	14.3698		0.155119	0.609789	45.8248	51.7813
AMp08.491781.peg.1337	hypothetical protein	OG0006903	-0.195901					0.0847686		3.63413	3.7723
AMp08.491781.peg.1338	MarC family integral membrane protein	OG0001542	-0.726504					-0.0153002	0.977116	37.0095	36.5059
AMp08.491781.peg.1339	hypothetical protein	OG0005680	3.80778					-0.640782		6.39386	4.1361
AMp08.491781.peg.134	hypothetical protein	OG0010221	-0.698504					-0.459274	0.0943797	36.1602	26.1131
AMp08.491781.peg.1340	DNA gyrase subunit A (EC 5.99.1.3)	OG0001543	0.779863	0.0934996	259.801	453.938		0.163653	0.261667	1078.05	1216.93
AMp08.491781.peg.1341	Soluble lytic murein transglycosylase and related regulatory proteins (some contain LysM/invasin domains)	OG0001544	0.176518	0.875077	49.4571	57.2453		0.112257	0.68975	62.4492	68.1974
AMp08.491781.peg.1342	L-amino acid N-acyltransferase MnaT	OG0002574	1.35718	0.255935	11.0613	28.0217		-0.090967	0.910319	11.0457	10.3401
AMp08.491781.peg.1343	Aminoglycoside 6-phosphotransferase%2C putative	OG0001545	1.99773	0.0321595	15.6083	65.3403		-0.0123126	0.979314	42.3372	42.4143
AMp08.491781.peg.1344	NADH:flavin oxidoreductases%2C Old Yellow Enzyme family	OG0000133	1.66613	0.0017262	100.816	330.628		0.0248042	0.92947	251.195	257.011
AMp08.491781.peg.1345	Transcriptional regulator%2C ArsR family	OG0001546	1.61588	0.0553125	25.5738	80.9405		-0.0556778	0.911484	27.891	26.6604
AMp08.491781.peg.1346	hypothetical protein	OG0005681	-1.18357	0.27594	29.2751	12.8735		-0.794681	0.0559942	12.7386	7.18771
AMp08.491781.peg.1347	Transcriptional regulator RL3429%2C LysR family	OG0000840	-0.862207	0.128138	226.236	128.306		-0.216386	0.276057	221.07	190.633
AMp08.491781.peg.1348	Thioredoxin reductase (EC 1.8.1.9)	OG0000464	-0.959726	0.0571333	236.847	122.277		0.048061	0.827534	627.933	654.419
AMp08.491781.peg.1349	FIG01074533: hypothetical protein	OG0005682	-2.03823					-0.14086	0.813453	12.366	11.2513
AMp08.491781.peg.135	hypothetical protein	OG0003807	-1.49342					-0.48047		2.74703	1.89066
AMp08.491781.peg.1350	Leucine-responsive regulatory protein%2C regulator for leucine (or lrp) regulon and high-affinity branched-chain amino acid transport system	OG0000841	0.895008	0.504789	16.9735	31.8139		-0.191473	0.446225	55.8535	48.9518
AMp08.491781.peg.1351	structural elements%3B cell exterior%3B surface polysaccharides/antigens	OG0004554	1.00915	0.178957	27.5704	56.4242		-0.10269	0.648897	134.243	125.416
AMp08.491781.peg.1352	structural elements%3B cell exterior%3B surface polysaccharides/antigens	OG0000321	1.01958	0.184105	32.2601	66.8586		-0.245254	0.326471	82.3208	69.2206
AMp08.491781.peg.1353	structural elements%3B cell exterior%3B surface polysaccharides/antigens	OG0000321	0.766667	0.374473	36.6595	63.2622		-0.169244	0.521005	61.3458	54.7653
AMp08.491781.peg.1354	Lipopolysaccharide core biosynthesis mannosyltransferase WadC	OG0002575	0.652119	0.498978	49.8542	78.6471		-0.108009	0.683424	74.9738	69.8697
AMp08.491781.peg.1355	Transcription elongation factor GreA	OG0000842	1.02803	0.0561013	66.7244	138.55		-0.221728	0.203912	141.341	121.53
AMp08.491781.peg.1356	Uncharacterized MFS-type transporter	OG0003229	-0.670197	0.587728	24.2965	16.1156		0.0973278	0.81117	28.3606	30.3983
AMp08.491781.peg.1357	hypothetical protein	OG0005943	-0.614507					0.100723	0.888532	11.7345	12.8819
AMp08.491781.peg.1358	Carbamoyl-phosphate synthase large chain (EC 6.3.5.5)	OG0000843	0.798311	0.187547	97.7826	173.34		-0.053301	0.781264	832.523	808.179
AMp08.491781.peg.1359	Sorbitol dehydrogenase (EC 1.1.1.14)	OG0002576	-0.346994	0.672686	94.5857	77.2053		-0.127637	0.60557	86.5198	79.2092
AMp08.491781.peg.136	Phage protein	OG0003806	-0.111718					0.386755		7.17512	9.39167
AMp08.491781.peg.1360	YpfJ protein%2C zinc metalloprotease superfamily	OG0002577	-0.49364	0.750486	24.735	17.6839		0.0258334	0.94575	70.0731	71.4119
AMp08.491781.peg.1361	Oxidoreductase%2C aldo/keto reductase family	OG0003619	-0.290778					0.0701047	0.9139	13.0487	13.8452
AMp08.491781.peg.1362	Transcriptional regulator%2C LysR family	OG0003230	0.355618	0.80285	21.9447	28.1095		-0.101234	0.785525	33.977	31.9018
AMp08.491781.peg.1363	Uncharacterized MFS-type transporter	OG0002578	0.411068	0.756792	22.3423	30.1892		0.0702311	0.781095	106.641	112.677
AMp08.491781.peg.1364	Multidrug and toxin extrusion (MATE) family efflux pump YdhE/NorM%2C homolog	OG0000844	-0.2136	0.852506	53.7634	46.5594		-0.0840427	0.677373	235.509	223.111
AMp08.491781.peg.1365	FIG01075434: hypothetical protein	OG0005252	-0.963546	0.0254757	248.142	129.695		0.413851	0.00341762	529.952	712.058
AMp08.491781.peg.1366	Phosphopantetheine adenylyltransferase (EC 2.7.7.3)	OG0002579	0.225907	0.801582	60.8242	73.0109		-0.321137	0.0645167	176.247	141.238
AMp08.491781.peg.1367	Peptidyl-prolyl cis-trans isomerase (EC 5.2.1.8)	OG0003231	1.0428	0.0763522	61.9061	129.462		-0.0268167	0.923818	174.307	172.389
AMp08.491781.peg.1368	Peptidyl-prolyl cis-trans isomerase (EC 5.2.1.8)	OG0002580	0.152804	0.795233	228.696	259.497		-0.07372	0.693678	600.494	574.135
AMp08.491781.peg.1369	S-adenosylmethionine:tRNA ribosyltransferase-isomerase (EC 2.4.99.17)	OG0001547	0.755179	0.30685	48.0988	82.7319		0.103114	0.653414	138.065	149.884
AMp08.491781.peg.137	hypothetical protein	OG0003805	-0.110675					0.0745401	0.862372	29.1705	30.8103
AMp08.491781.peg.1370	Queuine tRNA-ribosyltransferase (EC 2.4.2.29)	OG0001548	0.521091	0.444407	60.2635	87.3392		0.0972926	0.67936	113.197	122.193
AMp08.491781.peg.1371	Small molecule metabolism	OG0000539	0.0098475	0.994631	33.1468	33.8209		0.240898	0.317435	55.2504	66.6071
AMp08.491781.peg.1372	Pyruvate/2-oxoglutarate dehydrogenase complex%2C dihydrolipoamide acyltransferase (E2) component%2C and related enzymes	OG0003971	0.156533	0.869772	59.3293	68.6869		0.0920703	0.664412	190.545	203.986
AMp08.491781.peg.1373	farnesyl cysteine carboxyl-methyltransferase	OG0000254	-0.42638	0.56611	88.7026	66.0549		-0.238234	0.190549	195.738	166.367
AMp08.491781.peg.1374	hypothetical protein	OG0003802	-1.03872	0.017084	235.441	116.617		0.0788431	0.699639	601.735	640.129
AMp08.491781.peg.1375	hypothetical protein	OG0004184	-0.2892	0.554928	727.06	603.359		-0.159625	0.333097	4354.87	3924.08
AMp08.491781.peg.1376	L%2CD-transpeptidase	OG0000540	0.0974049	0.89643	170.642	187.035		-0.127516	0.425274	431.167	397.103
AMp08.491781.peg.1377	Oxidoreductase%2C short-chain dehydrogenase/reductase family	OG0000177	-0.189453	0.876215	38.9797	33.8456		-0.0610982	0.854815	97.2521	94.166
AMp08.491781.peg.1378	Uncharacterized MFS-type transporter	OG0000845	-0.13993	0.923081	23.0461	20.9036		0.0301266	0.949119	37.1101	38.5107
AMp08.491781.peg.1379	Signal transduction response regulator / Tetratricopeptide repeat-containing protein	OG0000360	0.112129	0.875553	419.745	461.45		0.116959	0.701107	57.3235	63.346
AMp08.491781.peg.138	hypothetical protein	OG0005023
AMp08.491781.peg.1380	Gfa-like protein	OG0004555	-0.00698085	0.996403	61.773	64.1601		-0.0623227	0.837499	70.1244	67.6617
AMp08.491781.peg.1381	Uncharacterized protein SM_b20354	OG0001549	-0.238686	0.731937	154.68	135.115		0.0813564	0.789023	56.0815	59.601
AMp08.491781.peg.1382	Predicted pyridoxine biosynthesis protein (probably from glycolaldehide)	OG0001550	0.356981	0.751837	36.3938	48.8531		0.1349	0.73561	23.7041	26.3774
AMp08.491781.peg.1383	hypothetical protein	OG0001551	-0.763823	0.288345	58.951	35.7232		-0.0147704	0.979285	32.0159	31.8256
AMp08.491781.peg.1384	Heat shock protein 60 kDa family chaperone GroEL	OG0000010	-0.377966	0.713671	60.9227	46.3697		-0.290877	0.0666663	487.766	400.382
AMp08.491781.peg.1385	Heat shock protein 10 kDa family chaperone GroES	OG0000019	-1.02081	0.356441	42.2058	22.6893		-0.360603	0.0382576	95.5828	74.7258
AMp08.491781.peg.1386	Usg protein	OG0000116	-1.03289		16.4018	7.9999		-0.823668		5.16152	2.93293
AMp08.491781.peg.1387	hypothetical protein	OG0002581	-0.55458	0.514903	51.5892	35.3381		-0.167562	0.464002	79.1443	70.6768
AMp08.491781.peg.1388	Small molecule metabolism	OG0004556	-0.485824	0.578381	53.7368	39.7736		0.0365661	0.89765	125.529	129.289
AMp08.491781.peg.1389	hypothetical protein	OG0005683
AMp08.491781.peg.139	hypothetical protein	OG0005022	1.13883					-0.143749	0.825287	10.4728	9.5871
AMp08.491781.peg.1390	Mobile element protein	OG0000046	1.77632
AMp08.491781.peg.1391	Metal-dependent hydrolases of the beta-lactamase superfamily I%3B PhnP protein	OG0001552	0.625905	0.570435	32.5995	50.5529		-0.0300066	0.928279	92.7205	90.7329
AMp08.491781.peg.1392	Uncharacterized metal-dependent hydrolase YcfH	OG0001553	0.681629	0.308022	68.9636	113.995		-0.091058	0.713075	144.077	135.421
AMp08.491781.peg.1393	Methionyl-tRNA synthetase (EC 6.1.1.10)	OG0001554	1.02309	0.0361875	207.733	427.523		-0.0175888	0.945524	525.762	522.619
AMp08.491781.peg.1394	hypothetical protein	OG0005944
AMp08.491781.peg.1395	DNA polymerase III delta prime subunit (EC 2.7.7.7)	OG0001555	0.658128	0.462463	33.6022	54.5668		0.44422	0.0527547	32.8869	45.2068
AMp08.491781.peg.1396	Thymidylate kinase (EC 2.7.4.9)	OG0000846	0.257142	0.822224	26.7157	32.5948		0.26127	0.274907	45.9871	56.1027
AMp08.491781.peg.1397	D-alanyl-D-alanine carboxypeptidase (EC 3.4.16.4)	OG0001556	0.463313	0.673624	20.6818	29.6439		0.0472642	0.873376	81.9736	85.3072
AMp08.491781.peg.1398	Septum-associated rare lipoprotein A	OG0001557	-0.782771	0.347191	66.3206	39.5132		0.176698	0.235159	456.256	519.586
AMp08.491781.peg.1399	Antitoxin of toxin-antitoxin stability system	OG0006529	0.993215					-0.58352	0.0990523	17.1995	11.3238
AMp08.491781.peg.14	RNA polymerase sigma-54 factor RpoN	OG0000518	0.0942104	0.88233	464.125	501.306		-0.0672652	0.778486	129.665	124.418
AMp08.491781.peg.140	hypothetical protein	OG0004474	0.785728					0.229786	0.653047	12.7846	15.1018
AMp08.491781.peg.1400	hypothetical protein	OG0004557	2.82527					0.224499		2.89728	3.50049
AMp08.491781.peg.1401	hypothetical protein	OG0004558	0.821543					-0.0628993		3.53578	3.35868
AMp08.491781.peg.1402	conserved hypothetical/unknown transmembrane protein	OG0000320	-2.25301	2.10523e-05	148.216	31.6653		0.187255	0.551169	45.2237	52.5573
AMp08.491781.peg.1403	SOS-response repressor and protease LexA (EC 3.4.21.88)	OG0001558	-0.87313	0.106209	255.176	144.442		-0.0391734	0.862372	362.054	354.309
AMp08.491781.peg.1404	RTX toxins and related Ca2+-binding proteins	OG0004185	-0.294687	0.736558	63.3118	51.5678		0.0496329	0.88393	55.6134	58.3844
AMp08.491781.peg.1405	hypothetical protein	OG0006530
AMp08.491781.peg.1406	hypothetical protein	OG0005253	-0.0655636					0.472073		6.47932	9.2505
AMp08.491781.peg.1407	Putative transmembrane protein	OG0001559	0.0737849					-0.129853		5.28394	4.63085
AMp08.491781.peg.1408	hypothetical protein	OG0006531	1.23098
AMp08.491781.peg.1409	Alkyl sulfatase and related hydrolases%2C MBL-fold metallo-hydrolase superfamily	OG0005059	-1.00086	0.0623223	138.428	71.0927		-0.16678	0.355052	198.082	177.015
AMp08.491781.peg.141	hypothetical protein	OG0005021
AMp08.491781.peg.1410	Spermidine export protein MdtJ	OG0004559	-0.0148085	0.992299	21.9114	21.2305		-0.190955	0.436101	86.3614	75.6756
AMp08.491781.peg.1411	Spermidine export protein MdtI	OG0004560	0.483122					-0.164459		7.95038	7.03881
AMp08.491781.peg.1412	Oxidoreductase%2C short-chain dehydrogenase/reductase family	OG0002582	-0.613052	0.360749	189.104	126.037		0.328467	0.209078	73.9922	94.2419
AMp08.491781.peg.1413	Cystathionine beta-synthase (EC 4.2.1.22)	OG0000847	-0.388266	0.663598	98.5405	75.8271		-0.085595	0.713075	147.984	139.925
AMp08.491781.peg.1414	Ser-tRNA(Ala) deacylase @ Gly-tRNA(Ala) deacylase	OG0002583	-0.198999	0.816212	68.9039	60.3666		-0.0871798	0.733647	97.7874	92.6245
AMp08.491781.peg.1415	3-mercaptopyruvate sulfurtransferase (EC 2.8.1.2)	OG0001560	0.449318	0.546941	55.9766	78.5342		-0.0980212	0.687825	113.477	106.48
AMp08.491781.peg.1416	Acetyltransferase%2C GNAT family	OG0001561	-0.771106	0.457054	40.7932	23.7349		0.0351411	0.922355	56.1138	57.6337
AMp08.491781.peg.1417	hypothetical protein	OG0003232	0.0940087		9.19994	10.4869		0.223681	0.497539	35.8514	42.8357
AMp08.491781.peg.1418	Alanine dehydrogenase (EC 1.4.1.1)	OG0001562	0.109213	0.914876	186.693	203.237		0.0171912	0.948736	2159.79	2200.44
AMp08.491781.peg.1419	Transcriptional regulator%2C AsnC family	OG0002584	0.222006		11.5432	13.3271		-0.0670588	0.854756	73.6492	69.8936
AMp08.491781.peg.142	hypothetical protein	OG0005020	1.96792
AMp08.491781.peg.1420	2'%2C3'-cyclic-nucleotide 2'-phosphodiesterase (EC 3.1.4.16) / 3'-nucleotidase (EC 3.1.3.6)	OG0003803	-0.0377117	0.969539	85.2496	84.7288		0.079317	0.70094	457.306	485.774
AMp08.491781.peg.1421	hypothetical protein	OG0003233	0.249801	0.869378	17.3747	20.4372		0.0147982	0.966758	182.93	185.033
AMp08.491781.peg.1422	Threonine dehydratase biosynthetic (EC 4.3.1.19)	OG0003234	0.602852	0.557396	22.694	35.4121		0.250283	0.233061	70.8171	83.9914
AMp08.491781.peg.1423	Trk potassium uptake system protein TrkH	OG0005060	0.883597	0.36778	18.5622	34.8289		-0.218559	0.192354	194.486	167.629
AMp08.491781.peg.1424	hypothetical protein	OG0004561	-0.72716	0.376188	56.1276	34.4499		-0.33071	0.0744239	84.9578	67.777
AMp08.491781.peg.1425	hypothetical protein	OG0000541	0.621822					1.02351		1.16491	2.24973
AMp08.491781.peg.1426	hypothetical protein	OG0004186	0.00666936					-0.578149		4.16343	2.62882
AMp08.491781.peg.1427	hypothetical protein	OG0005061	-1.99029	2.32392e-06	261.383	67.3875		0.0674985		7.8998	8.68518
AMp08.491781.peg.1428	hypothetical protein	OG0004187	0.4323	0.670266	40.637	57.5408		-0.232618	0.175279	203.108	174.587
AMp08.491781.peg.1429	hypothetical protein	OG0005062	-0.225669	0.872728	22.9492	20.8864		0.155596		3.96154	4.17512
AMp08.491781.peg.143	hypothetical protein	OG0004473
AMp08.491781.peg.1430	hypothetical protein	OG0003804	-0.0415139		15.1053	15.0032		0.152321	0.367905	202.695	226.626
AMp08.491781.peg.1431	hypothetical protein	OG0005063	-0.668123	0.583158	21.899	14.0261		-0.0451712	0.925698	26.3241	25.4859
AMp08.491781.peg.1432	hypothetical protein	OG0003620	-0.610313	0.423522	77.4216	53.2761		0.301729		7.45602	9.11797
AMp08.491781.peg.1433	NAD(P)H dehydrogenase (quinone)%2C Type IV (EC 1.6.5.2)	OG0000071	-0.00336484	0.997817	41.0276	41.2023		0.120372	0.503179	315.689	345.324
AMp08.491781.peg.1434	ADP-ribose pyrophosphatase of COG1058 family (EC 3.6.1.13)	OG0002585	2.06549		5.96698	24.7788		0.137051	0.651379	46.2107	51.0934
AMp08.491781.peg.1435	Xanthine-guanine phosphoribosyltransferase (EC 2.4.2.22)	OG0002586	0.158094	0.885528	32.7279	37.5136		0.154369	0.493332	96.9054	108.852
AMp08.491781.peg.1436	NAD(P)H-hydrate epimerase (EC 5.1.99.6) / ADP-dependent (S)-NAD(P)H-hydrate dehydratase (EC 4.2.1.136)	OG0002587	0.82839		12.4122	22.6475		0.175433	0.405988	76.3995	86.8437
AMp08.491781.peg.1437	Nitrogen regulatory protein P-II	OG0000098	0.351692	0.662866	128.336	166.226		-0.521926	0.00279648	205.754	143.443
AMp08.491781.peg.1438	Glutamine synthetase type I (EC 6.3.1.2)	OG0002588	0.783284	0.220304	84.1625	145.72		-0.317439	0.0664326	1223.88	987.927
AMp08.491781.peg.1439	hypothetical protein	OG0002589	-0.805657	0.119622	695.85	405.919		-0.359315	0.0594577	91.4579	71.1367
AMp08.491781.peg.144	hypothetical protein	OG0005019						-0.469637		2.09695	1.59493
AMp08.491781.peg.1440	hypothetical protein	OG0000202	-1.24656	0.0468977	128.058	54.2486		-0.021657	0.981459	10.4524	10.2967
AMp08.491781.peg.1441	Ferrichrome transport system permease protein fhuB (TC 3.A.1.14.3)	OG0004562	-0.36362		18.5146	14.2526		0.398889		7.19472	9.87837
AMp08.491781.peg.1442	hypothetical protein	OG0004563	0.330072					0.267495	0.657243	8.37818	10.388
AMp08.491781.peg.1443	ABC transporter%2C substrate-binding protein (cluster 8%2C B12/iron complex)	OG0004564	5.6654					0.144822	0.68528	32.5484	36.0187
AMp08.491781.peg.1444	Transcriptional regulator%2C LysR family	OG0005254	-0.261929	0.862139	26.0204	21.5922		-0.0252135	0.95644	38.3729	37.5489
AMp08.491781.peg.1445	hypothetical protein	OG0001563	1.27681	0.00433232	117.509	289.267		0.0728499	0.741522	869.436	919.906
AMp08.491781.peg.1446	ABC transporter%2C substrate-binding protein (cluster 5%2C nickel/peptides/opines)	OG0001564	0.584132	0.46869	57.1598	87.4035		-0.303453	0.0710521	503.18	409.648
AMp08.491781.peg.1447	2-hydroxychromene-2-carboxylate isomerase/DsbA-like thioredoxin domain	OG0002590	-0.263642	0.762129	65.8113	56.5281		-0.0600129	0.863721	55.8287	53.3366
AMp08.491781.peg.1448	Transcription-repair coupling factor	OG0001565	1.20586	0.0575034	74.7699	175.568		0.0298346	0.904112	257.819	265.315
AMp08.491781.peg.1449	Succinate dehydrogenase flavin-adding protein%2C antitoxin of CptAB toxin-antitoxin	OG0001566	2.86327					0.0803082	0.836599	35.1752	37.4641
AMp08.491781.peg.145	hypothetical protein	OG0005018	0.202646					0.327114	0.485532	10.2916	12.9457
AMp08.491781.peg.1450	ATP-dependent DNA helicase RecG (EC 3.6.4.12)	OG0001567	0.277581	0.812606	31.5284	37.7782		-0.0784559	0.727804	144.543	137.87
AMp08.491781.peg.1451	Uncharacterized membrane anchored protein Mext_4159	OG0001568	0.00592419	0.99745	18.5358	19.5078		-0.364144	0.0942697	186.408	145.225
AMp08.491781.peg.1452	Acetyltransferase	OG0002591	0.473588					0.0585268	0.866451	52.8165	55.0303
AMp08.491781.peg.1453	Glutamine--fructose-6-phosphate aminotransferase [isomerizing] (EC 2.6.1.16)	OG0000099	-0.037622	0.978807	29.2274	29.6469		-0.0996688	0.718725	171.077	159.838
AMp08.491781.peg.1454	N-acetylglucosamine-1-phosphate uridyltransferase (EC 2.7.7.23) / Glucosamine-1-phosphate N-acetyltransferase (EC 2.3.1.157)	OG0000848	0.591145	0.496873	43.7768	66.4098		0.0781779	0.725547	217.141	231.11
AMp08.491781.peg.1455	Sodium-dependent phosphate transporter	OG0000144	0.782098					-0.176106	0.465002	106.043	93.6753
AMp08.491781.peg.1456	hypothetical protein	OG0006217						-0.0830266	0.867121	20.3989	19.1982
AMp08.491781.peg.1457	Peptidyl-prolyl cis-trans isomerase PpiD (EC 5.2.1.8)	OG0001569	1.02961	0.107658	164.527	338.628		0.0867651	0.598456	633.303	677.5
AMp08.491781.peg.1458	Anthranilate phosphoribosyltransferase (EC 2.4.2.18)	OG0001570	2.13213	0.000137279	28.9758	130.061		0.142574	0.510147	115.46	128.814
AMp08.491781.peg.1459	Indole-3-glycerol phosphate synthase (EC 4.1.1.48)	OG0000849	0.833785	0.380289	24.1703	43.809		-0.10903	0.674205	92.9157	86.6521
AMp08.491781.peg.146	hypothetical protein	OG0005207						1.43814		1.02473	2.83586
AMp08.491781.peg.1460	Cyclic pyranopterin monophosphate synthase (EC 4.6.1.17)	OG0001571	1.34935	0.186167	13.9601	37.0178		-0.0511482	0.874557	58.3826	56.8307
AMp08.491781.peg.1461	Molybdopterin molybdenumtransferase (EC 2.10.1.1)	OG0001572	1.14882	0.10793	31.2259	71.0406		-0.148425	0.495816	91.6156	83.001
AMp08.491781.peg.1462	FIG01075557: hypothetical protein	OG0004565	0.510291					0.107431	0.841067	15.6173	17.2678
AMp08.491781.peg.1463	Hemolysins and related proteins containing CBS domains	OG0000542	-0.501226	0.47483	97.053	68.8231		-0.0793469	0.689873	354.511	337.168
AMp08.491781.peg.1464	Transcriptional regulator%2C GntR family	OG0000217	0.290103	0.801582	31.0128	39.808		-0.00576459	0.987968	165.224	166.117
AMp08.491781.peg.1465	hypothetical protein	OG0010233						-0.209015		5.61155	4.8949
AMp08.491781.peg.1466	Nucleoside ABC transporter%2C substrate-binding protein	OG0002592	0.966532	0.072453	75.1592	149.179		-0.215554	0.137186	985.778	853.949
AMp08.491781.peg.1467	Nucleoside ABC transporter%2C permease protein 2	OG0002593	0.588827					-0.0326489	0.923272	68.473	67.2993
AMp08.491781.peg.1468	Nucleoside ABC transporter%2C permease protein 1	OG0002594	0.636508		11.0892	17.5567		-0.301828	0.235159	124.724	101.027
AMp08.491781.peg.1469	Nucleoside ABC transporter%2C ATP-binding protein	OG0000126	0.80442	0.291997	46.7465	84.1433		0.00497143	0.986337	309.103	312.218
AMp08.491781.peg.147	hypothetical protein	OG0003936	-0.781985					0.143797	0.815968	12.4665	13.7573
AMp08.491781.peg.1470	Quinone oxidoreductase (EC 1.6.5.5)	OG0000406	2.75485	0.00954034	4.64925	33.2898		-0.0643511	0.81669	194.815	187.259
AMp08.491781.peg.1471	Phosphatidylcholine synthase (EC 2.7.8.24)	OG0002595	0.162615					-0.367791	0.100143	200.321	155.346
AMp08.491781.peg.1472	2-polyprenyl-6-methoxyphenol hydroxylase	OG0002596	0.343575	0.812985	22.8489	29.6552		0.0733996	0.78267	88.7271	94.3906
AMp08.491781.peg.1473	Auxin efflux carrier family protein	OG0002597	1.30002		7.31431	18.5399		0.039766	0.946573	20.9832	21.5661
AMp08.491781.peg.1474	Cytochrome c-type biogenesis protein CcdA (DsbD analog)	OG0000850	-0.213982		15.8687	14.1542		0.163989	0.565363	40.3428	45.4533
AMp08.491781.peg.1475	hypothetical protein	OG0008361	2.16227
AMp08.491781.peg.1476	hypothetical protein	OG0000229	-0.418714					-0.179896	0.624622	49.4068	43.1891
AMp08.491781.peg.1477	hypothetical protein	OG0003235	-0.524976					0.200441	0.4872	34.7248	40.2159
AMp08.491781.peg.1478	Ku domain protein	OG0000465	-1.39951	0.078007	60.6858	24.279		0.281227	0.50091	17.161	20.387
AMp08.491781.peg.1479	Ku domain protein	OG0000255	-1.74075	0.0474744	48.3984	15.5662		-0.225867	0.656669	16.8466	14.3074
AMp08.491781.peg.148	hypothetical protein	OG0007463	0.106989					0.155131	0.730132	20.143	23.0632
AMp08.491781.peg.1480	Methyltransferase type 11	OG0005256	-1.01304	0.222361	62.6998	32.658		-0.0511376	0.876154	132.887	128.229
AMp08.491781.peg.1481	hypothetical protein	OG0003621	-0.46014		14.6972	10.8148		-0.254321	0.411123	42.4129	35.7851
AMp08.491781.peg.1482	hypothetical protein	OG0000038	-1.67659	0.0636698	89.1118	28.1167		-0.242261		5.75042	4.79578
AMp08.491781.peg.1483	hypothetical protein	OG0000038	-2.91264	9.77027e-06	298.436	43.2301		0.449943	0.21011	15.8147	21.485
AMp08.491781.peg.1484	hypothetical protein	OG0004566	-1.26886		22.2967	8.89958		-0.278802	0.277807	55.4314	45.5452
AMp08.491781.peg.1485	Transcriptional regulator%2C AraC family	OG0000178	1.19819	0.25896	18.0363	41.7132		-0.0581078	0.818839	139.653	135.34
AMp08.491781.peg.1486	Outer membrane protein	OG0001573	-0.974848	0.26539	57.1588	29.3		0.209893	0.39447	58.6418	68.7114
AMp08.491781.peg.1487	hypothetical protein	OG0004567	-0.550582					-0.0204841	0.969687	34.4555	33.6511
AMp08.491781.peg.1488	hypothetical protein	OG0004188	0.725379					-0.29356	0.312985	42.3359	34.1834
AMp08.491781.peg.1489	Gluconate 5-dehydrogenase (EC 1.1.1.69)	OG0004189	0.500809					0.456314	0.0420055	33.2658	46.4505
AMp08.491781.peg.149	hypothetical protein	OG0007464	-0.671722		20.0978	11.9856		-0.0872897	0.751726	72.6181	68.7842
AMp08.491781.peg.1490	Long-chain-fatty-acid--CoA ligase (EC 6.2.1.3)	OG0004190	0.95457					0.049915	0.91239	34.461	35.7223
AMp08.491781.peg.1491	3-ketoacyl-CoA thiolase (EC 2.3.1.16)	OG0003973	-0.7616					-0.0624974	0.906723	20.4752	19.5698
AMp08.491781.peg.1492	Transcriptional regulator%2C IclR family	OG0000851	4.62174					-0.0107164	0.990623	14.785	14.9107
AMp08.491781.peg.1493	Oxidoreductase%2C short-chain dehydrogenase/reductase family	OG0004191	-1.11423					0.0261024	0.961085	27.513	27.7241
AMp08.491781.peg.1494	TRAP-type C4-dicarboxylate transport system%2C periplasmic component	OG0004192	-0.482407					-0.071941	0.837195	86.6345	82.6984
AMp08.491781.peg.1495	TrapT dctQ-M fusion permease%2C dicarboxylate transport	OG0003622	-0.266422	0.836666	25.7672	22.0235		-0.148402	0.653047	60.0449	54.3616
AMp08.491781.peg.1496	hypothetical protein	OG0004193	-1.58412		21.4312	7.81216		-0.204533		6.54306	5.66395
AMp08.491781.peg.1497	hypothetical protein	OG0003974	-0.0850183		13.4167	13.0424		-0.556141	2.37053e-05	207.772	141.764
AMp08.491781.peg.1498	Mobile element protein	OG0003972	-0.403728					-0.458095	0.0277917	51.1035	37.1591
AMp08.491781.peg.1499	Small molecule metabolism	OG0001574	0.763154	0.300526	70.9861	122.458		-0.147019	0.532361	1086.78	987.402
AMp08.491781.peg.15	Lipopolysaccharide ABC transporter%2C ATP-binding protein LptB	OG0002358	0.655648	0.357751	48.3703	78.1725		0.0238811	0.934944	306.011	314.249
AMp08.491781.peg.150	hypothetical protein		2.37643					-0.0183965		7.82935	7.87974
AMp08.491781.peg.1500	FIG007785: exported protein	OG0001575	-0.149372					-0.0524667	0.90115	41.0084	39.6841
AMp08.491781.peg.1501	Cold shock protein of CSP family > dimer	OG0001576	-0.115037	0.909922	61.4065	57.7606		-0.27996	0.121351	374.173	309.391
AMp08.491781.peg.1502	Lactoylglutathione lyase (EC 4.4.1.5)	OG0001577	-0.873812	0.282193	76.83	43.0063		-0.160481	0.332117	386.727	347.969
AMp08.491781.peg.1503	putative lipoprotein	OG0002598	0.931777	0.335684	21.9518	43.258		0.076001	0.767005	164.592	175.238
AMp08.491781.peg.1504	hypothetical protein	OG0005684	0.720595					-0.284023		8.79262	7.13645
AMp08.491781.peg.1505	Single-stranded-DNA-specific exonuclease RecJ	OG0001578	1.30525	0.078007	26.6012	65.9174		0.0479096	0.832438	215.837	224.527
AMp08.491781.peg.1506	Homoserine dehydrogenase (EC 1.1.1.3)	OG0000852	1.31497	0.134003	24.4495	61.8521		-0.139149	0.433907	308.909	281.694
AMp08.491781.peg.1507	Aspartate aminotransferase (EC 2.6.1.1)	OG0001579	0.447419	0.602606	53.4025	73.4273		0.000302563	0.999094	769.993	775.99
AMp08.491781.peg.1508	hypothetical protein	OG0003236	-0.100371	0.940214	27.6776	26.4867		-0.460835	0.0594577	37.8795	27.5264
AMp08.491781.peg.1509	Polyhydroxyalkanoic acid synthase	OG0000853	-1.10619	0.0804801	164.68	77.2138		-0.0414987	0.868734	245.311	240.537
AMp08.491781.peg.151	hypothetical protein	OG0003981	0.928434					0.314563		5.61931	7.02444
AMp08.491781.peg.1510	Sugar fermentation stimulation protein SfsA	OG0004568	-0.640526	0.595783	22.9792	15.8881		-0.395578	0.190086	28.6051	22.08
AMp08.491781.peg.1511	Methionine aminopeptidase (EC 3.4.11.18)	OG0001580	0.542161	0.634877	23.6545	34.7271		0.0605679	0.818216	110.073	115.471
AMp08.491781.peg.1512	UPF0758 family protein	OG0000854	0.940627	0.359347	14.444	28.4859		-0.0661969	0.856087	59.17	56.404
AMp08.491781.peg.1513	Class A beta-lactamase (EC 3.5.2.6)	OG0004569	-0.497218		19.3557	13.4502		0.0595132	0.812728	118.152	124.098
AMp08.491781.peg.1514	Putative regulatory protein	OG0004570	0.653489					-0.107737	0.742155	45.7402	42.6231
AMp08.491781.peg.1515	Soluble pyridine nucleotide transhydrogenase (EC 1.6.1.1)	OG0002599	-0.0314701	0.977492	54.8295	55.4833		-0.0625579	0.762791	437.407	421.026
AMp08.491781.peg.1516	Iron-sulfur cluster assembly iron binding protein SufA	OG0001581	-0.0249208	0.977492	206.363	206.064		0.0486338	0.829295	233.992	243.508
AMp08.491781.peg.1517	PaaD-like protein (DUF59) involved in Fe-S cluster assembly	OG0001582	0.423362	0.56016	104.179	140.754		-0.393268	0.195028	47.8032	36.0103
AMp08.491781.peg.1518	Cysteine desulfurase (EC 2.8.1.7) > SufS	OG0001583	0.60835	0.314968	262.811	402.898		-0.180084	0.409089	174.592	154.286
AMp08.491781.peg.1519	Iron-sulfur cluster assembly protein SufD	OG0001584	0.869888	0.10384	478.143	874.727		-0.157794	0.50045	228.27	204.946
AMp08.491781.peg.152	Insertion element ISR1 (Rhizobium class IV strains) transposase	OG0000007
AMp08.491781.peg.1520	Iron-sulfur cluster assembly ATPase protein SufC	OG0001585	0.629223	0.297005	250.485	389.582		-0.166518	0.436965	163.087	145.826
AMp08.491781.peg.1521	Iron-sulfur cluster assembly protein SufB	OG0001586	0.580006	0.343558	835.112	1246.34		-0.181651	0.314988	498.195	441.258
AMp08.491781.peg.1522	Cysteine desulfurase (EC 2.8.1.7)	OG0001587	0.413583	0.376688	332.877	450.181		0.41223	0.0196165	57.8116	77.88
AMp08.491781.peg.1523	Hydrolase SMc00528%2C alpha/beta fold family	OG0001588	0.540534	0.56167	29.8325	43.7875		-0.228125	0.121877	493.391	423.419
AMp08.491781.peg.1524	hypothetical protein	OG0000218	0.235489	0.866338	25.9347	30.9529		0.261831	0.121351	147.157	178.459
AMp08.491781.peg.1525	Anhydro-N-acetylmuramic acid kinase (EC 2.7.1.170)	OG0001589	-0.420677	0.697189	41.1296	31.3413		0.0224239	0.955507	61.3998	62.1827
AMp08.491781.peg.1526	Tyrosyl-tRNA synthetase (EC 6.1.1.1)	OG0000543	0.959523	0.454443	26.8558	52.3721		-0.0489678	0.846864	190.175	184.531
AMp08.491781.peg.1527	Large exoproteins involved in heme utilization or adhesion	OG0001590	-0.0128103	0.990392	73.131	74.8673		0.065958	0.725196	331.73	349.806
AMp08.491781.peg.1528	Thiol peroxidase%2C Bcp-type (EC 1.11.1.15)	OG0001591	1.50666					-0.578108	0.000983201	117.597	78.6885
AMp08.491781.peg.1529	FIG00005326: uncharacterized protein	OG0003623	1.17644		10.2205	23.5273		0.0539804	0.871339	59.8547	62.4921
AMp08.491781.peg.153	Transposase	OG0000005
AMp08.491781.peg.1530	Peptidase%2C M23/M37 family	OG0001592	0.00391686	0.997739	46.8629	48.0904		0.100175	0.598134	278.208	299.811
AMp08.491781.peg.1531	ATP-dependent RNA helicase Atu1833	OG0001593	1.46462	0.00278432	68.2193	192.633		0.325252	0.00918437	1009.49	1274.59
AMp08.491781.peg.1532	MutT/Nudix family protein	OG0002600	0.525823	0.658068	16.9401	25.3188		0.277834	0.156682	69.0216	84.2898
AMp08.491781.peg.1533	Regulator of competence-specific genes	OG0001594	-0.757563		17.9747	10.7189		-0.0410963		5.78068	5.60036
AMp08.491781.peg.1534	Molybdopterin molybdenumtransferase (EC 2.10.1.1) / Molybdenum cofactor cytidylyltransferase (EC 2.7.7.76)	OG0000407	0.271015	0.762129	47.9866	58.4863		0.0868238	0.755058	93.7305	100.858
AMp08.491781.peg.1535	Aerobic carbon monoxide dehydrogenase molybdenum cofactor insertion protein CoxF	OG0003237	-0.123685		14.2839	14.045		-0.00934088	0.986748	27.7007	27.9139
AMp08.491781.peg.1536	Xanthine and CO dehydrogenases maturation factor%2C XdhC/CoxF family	OG0003238	-0.64334		14.2347	9.6801		0.0945441	0.863721	14.6796	15.8567
AMp08.491781.peg.1537	Carbon monoxide oxidation accessory protein CoxE	OG0003975	1.56109		5.24562	16.1255		0.0297799	0.950867	29.3092	30.2318
AMp08.491781.peg.1538	Carbon monoxide oxidation accessory protein CoxD	OG0000544	1.63887		7.82098	25.1827		-0.0153668	0.964854	115.953	115.497
AMp08.491781.peg.1539	4-hydroxyphenylacetate 3-monooxygenase%2C reductase component (EC 1.6.8.-)	OG0000466	1.15666		9.61692	22.2456		0.0163681	0.970277	56.9361	58.1507
AMp08.491781.peg.154	Phage protein (ACLAME 820)	OG0003639	0.329492					0.0651379		7.33694	7.70342
AMp08.491781.peg.1540	Branched-chain amino acid ABC transporter%2C substrate-binding protein LivJ (TC 3.A.1.4.1)	OG0002601	0.956229	0.408144	13.8196	26.6834		0.133972	0.449916	268.356	297.288
AMp08.491781.peg.1541	endo-type 6-aminohexanoate oligomer hydrolase	OG0001595	0.23961					0.313506	0.0942697	83.0768	104.419
AMp08.491781.peg.1542	Ribulose-phosphate 3-epimerase (EC 5.1.3.1)	OG0000160	1.04137	0.220234	28.689	60.2257		-0.0759502	0.809906	102.844	99.0674
AMp08.491781.peg.1543	hypothetical protein	OG0001596	0.88251	0.435882	13.3815	25.2358		0.238804	0.44107	27.0589	31.8837
AMp08.491781.peg.1544	Putative transmembrane protein	OG0001597	0.438997		10.4437	15.1618		-0.276184	0.433907	28.0477	23.6265
AMp08.491781.peg.1545	Adenylosuccinate lyase (EC 4.3.2.2) @ SAICAR lyase (EC 4.3.2.2)	OG0001598	0.64265	0.327048	100.284	158.434		-0.323577	0.0942494	254.642	203.874
AMp08.491781.peg.1546	hypothetical protein	OG0003239	-0.441726	0.645583	44.9979	34.9478		0.108971	0.767229	33.6239	36.7881
AMp08.491781.peg.1547	hypothetical protein	OG0000855	-0.668934	0.274386	239.428	153.656		-0.0979779	0.733647	141.381	132.029
AMp08.491781.peg.1548	hypothetical protein	OG0002602	0.194139	0.842961	46.9203	55.456		0.425522	0.00469723	142.477	193.898
AMp08.491781.peg.1549	Gallic acid utilization transcriptional regulator%2C LysR family	OG0005257	1.95137					-0.314791		2.39594	1.9816
AMp08.491781.peg.155	Phage protein	OG0010222	4.40044					0.778232		2.09254	3.46674
AMp08.491781.peg.1550	FIG040666: hypothetical protein perhaps implicated in de Novo purine biosynthesis	OG0003976	0.578805	0.330156	97.6209	148.554		0.0200241	0.949361	151.097	154.083
AMp08.491781.peg.1551	Phosphoribosylaminoimidazole-succinocarboxamide synthase (EC 6.3.2.6)	OG0001599	0.10273	0.903531	146.166	158.057		-0.271101	0.176247	596.93	497.137
AMp08.491781.peg.1552	Phosphoribosylformylglycinamidine synthase%2C PurS subunit (EC 6.3.5.3)	OG0001600	0.298386	0.852506	17.2197	21.0621		0.00782211	0.991023	24.6966	25.2699
AMp08.491781.peg.1553	Phosphoribosylformylglycinamidine synthase%2C glutamine amidotransferase subunit (EC 6.3.5.3)	OG0001601	1.25903	0.0563428	43.008	106.67		-0.226752	0.159792	197.917	169.96
AMp08.491781.peg.1554	putative lipoprotein	OG0002603	1.21685	0.186167	18.2417	43.4666		0.159599	0.648298	28.7923	32.5338
AMp08.491781.peg.1555	hypothetical protein	OG0004194	0.56746	0.665306	19.5892	28.9258		-0.352181	0.47415	11.9873	9.50464
AMp08.491781.peg.1556	Transcriptional regulator%2C GntR family domain / Aspartate aminotransferase (EC 2.6.1.1)	OG0002604	0.761145	0.572506	16.1695	27.4071		0.216552	0.277928	94.9506	111.383
AMp08.491781.peg.1557	HYPOTHETICAL/UNKNOWN SIGNAL PEPTIDE PROTEIN	OG0001602	1.56854		5.15074	15.1806		-0.365235	0.0241749	113.031	87.9096
AMp08.491781.peg.1558	Phosphoribosylformylglycinamidine synthase%2C synthetase subunit (EC 6.3.5.3)	OG0001603	1.57567	0.0032335	72.5923	221.322		0.129256	0.467048	566.918	625.233
AMp08.491781.peg.1559	YrbA protein	OG0001604	-0.466466	0.642584	45.93	32.8103		-0.0211242	0.953531	82.2506	81.8228
AMp08.491781.peg.156	hypothetical protein	OG0008470	1.3773
AMp08.491781.peg.1560	FIG00983677: hypothetical protein	OG0003240	-1.25238	0.149478	76.3108	32.3369		0.127874	0.642869	83.5601	92.9161
AMp08.491781.peg.1561	Uncharacterized monothiol glutaredoxin ycf64-like	OG0001605	-0.170294	0.794331	269.42	243.911		-0.25653	0.171563	525.206	441.826
AMp08.491781.peg.1562	hypothetical protein	OG0007408	0.906635		8.25365	15.5945		-0.379826	0.263148	24.9199	18.8727
AMp08.491781.peg.1563	MFS family multidrug efflux protein%2C similarity to bicyclomycin resistance protein Bcr	OG0000856	1.03045	0.169676	31.9873	68.1045		0.010848	0.978838	203.491	205.927
AMp08.491781.peg.1564	MFS family multidrug efflux protein%2C similarity to bicyclomycin resistance protein Bcr	OG0003241	0.720919	0.441851	30.7049	51.5954		-0.0744544	0.77281	133.377	127.478
AMp08.491781.peg.1565	Inositol monophosphatase and related sulfite synthesis enzyme	OG0001606	1.87101	0.0570312	9.1191	34.2273		-0.26212	0.312985	52.8811	44.2939
AMp08.491781.peg.1566	tRNA-(cytosine32)-2-thiocytidine synthetase TtcA	OG0002605	-0.407149		15.0965	11.9167		-0.0988863	0.755675	121.586	113.492
AMp08.491781.peg.1567	Glutaminase (EC 3.5.1.2)	OG0001607	1.34548					-0.157359	0.485532	74.9408	67.7192
AMp08.491781.peg.1568	SSU ribosomal protein S4p (S9e) @ SSU ribosomal protein S4p (S9e)%2C zinc-independent	OG0000857	0.869113	0.135026	157.963	291.699		-0.209543	0.153831	1954.44	1700.68
AMp08.491781.peg.1569	hypothetical protein	OG0001608	1.0124	0.260196	23.632	48.067		-0.0531931	0.819183	171.855	166.737
AMp08.491781.peg.157	hypothetical protein	OG0008471	4.23903
AMp08.491781.peg.1570	Glutamate racemase (EC 5.1.1.3)	OG0001609	0.946658					0.129444	0.60392	66.8528	73.2778
AMp08.491781.peg.1571	tRNA (cytidine(32)/uridine(32)-2'-O)-methyltransferase (EC 2.1.1.200)	OG0001610	0.422951	0.630847	55.3691	76.5605		0.231796	0.235159	79.0507	93.9226
AMp08.491781.peg.1572	Rhomboid family protein	OG0003242	-0.199048	0.911404	20.3686	17.1811		0.105608	0.737075	48.7191	52.7841
AMp08.491781.peg.1573	Isocitrate dehydrogenase [NADP] (EC 1.1.1.42)	OG0000626	1.26749	0.00870212	257.905	626.004		-0.166455	0.26327	871.577	781.886
AMp08.491781.peg.1574	Alanyl-tRNA synthetase (EC 6.1.1.7)	OG0001611	1.46875	0.000431268	139.118	391.77		0.0549469	0.767229	649.092	679.22
AMp08.491781.peg.1575	RecA protein	OG0001612	-0.256027	0.698293	369.07	314.153		-0.0108186	0.976442	844.35	842.968
AMp08.491781.peg.1576	Hypothetical sugar kinase in cluster with indigoidine synthase indA%2C PfkB family of kinases	OG0003243	0.400894	0.756792	16.5179	22.3717		0.113578	0.710677	55.9321	60.6147
AMp08.491781.peg.1577	Indigoidine synthase A-like protein%2C uncharacterized enzyme involved in pigment biosynthesis	OG0002606	1.22783	0.115758	24.1719	56.5393		-0.0873886	0.706097	129.44	122.521
AMp08.491781.peg.1578	Sensory box histidine kinase/response regulator	OG0001613	1.41953	0.0127758	40.8341	111.459		-0.23938	0.0383352	647.528	552.108
AMp08.491781.peg.1579	Flagellar biosynthesis protein FliO / Domain of unknown function RL2641.C	OG0001614	-0.0847743	0.931595	88.0992	85.963		0.423616	0.00362718	240.916	326.287
AMp08.491781.peg.158	putative secreted protein	OG0000180	1.46396					0.856224		1.69342	2.87877
AMp08.491781.peg.1580	DksA family protein PA5536 (no Zn-finger)	OG0001615	1.02747	0.0408622	161.416	334.103		-0.2781	0.0268842	999.342	828.787
AMp08.491781.peg.1581	hypothetical protein	OG0005685	-1.751					-0.190803		3.19706	2.71139
AMp08.491781.peg.1582	Phosphohistidine phosphatase SixA	OG0003244	0.400515		13.8634	19.402		0.137979	0.553722	84.0008	93.5158
AMp08.491781.peg.1583	Amino acid regulated cytosolic protein	OG0001616	0.771495	0.47483	18.0396	30.5295		0.0176041	0.963253	62.5063	63.4404
AMp08.491781.peg.1584	GTP-binding protein	OG0001617	0.568164					0.0931326	0.80809	32.2754	34.7489
AMp08.491781.peg.1585	Mlr0777 protein	OG0002607	-0.158417					0.217346	0.0762978	611.932	716.304
AMp08.491781.peg.1586	2-amino-4-hydroxy-6-hydroxymethyldihydropteridine pyrophosphokinase (EC 2.7.6.3)	OG0001618	1.62036					-0.327589	0.299965	32.7038	25.7893
AMp08.491781.peg.1587	Dihydroneopterin aldolase (EC 4.1.2.25)	OG0001619	0.755601					-0.0351327	0.945008	30.4261	29.8608
AMp08.491781.peg.1588	Dihydropteroate synthase (EC 2.5.1.15)	OG0002608	1.75668					-0.176031	0.559262	62.4493	55.0458
AMp08.491781.peg.1589	Mlr0789 protein	OG0003245	0.640549	0.496897	28.8281	45.2189		0.00126518	0.996807	147.381	148.937
AMp08.491781.peg.159	hypothetical protein	OG0008472	0.792075					-0.793149		4.19593	2.42244
AMp08.491781.peg.1590	Ferredoxin%2C 2Fe-2S	OG0002609	2.13135		5.46549	24.9323		-0.110447	0.714804	67.4964	62.8973
AMp08.491781.peg.1591	hypothetical protein	OG0002610	2.11746					0.123027	0.584146	134.593	146.949
AMp08.491781.peg.1592	Kinesin-like protein	OG0001620	0.657644	0.223501	332.407	527.66		0.158941	0.241126	1952.65	2194.58
AMp08.491781.peg.1593	Ubiquinol-cytochrome C reductase%2C cytochrome C1 subunit	OG0003246	0.737332	0.184934	457.236	763.823		-0.039966	0.852891	796.007	779.938
AMp08.491781.peg.1594	Ubiquinol-cytochrome C reductase%2C cytochrome B subunit (EC 1.10.2.2)	OG0002611	0.774301	0.212905	514.163	876.928		-0.281328	0.112462	1450.12	1200.25
AMp08.491781.peg.1595	Ubiquinol-cytochrome C reductase iron-sulfur subunit (EC 1.10.2.2)	OG0002612	0.63649	0.263222	304.248	475.493		-0.039028	0.87957	603.077	590.77
AMp08.491781.peg.1596	Efflux ABC transporter%2C permease/ATP-binding protein Atu2241	OG0003247	0.839057	0.216698	48.7255	87.8046		-0.02922	0.926654	94.2736	93.5245
AMp08.491781.peg.1597	Efflux ABC transporter%2C permease/ATP-binding protein Atu2242	OG0001621	0.4467	0.409475	172.281	239.8		-0.0511879	0.851695	224.505	217.263
AMp08.491781.peg.1598	hypothetical protein	OG0005946	-0.565433					0.0517173	0.923272	21.0781	21.9629
AMp08.491781.peg.1599	tRNA (cytidine(34)-2'-O)-methyltransferase (EC 2.1.1.207)	OG0001622	2.80345					0.0950287	0.831449	22.4506	24.1874
AMp08.491781.peg.16	Lipopolysaccharide export system protein LptA	OG0002359	0.775981	0.216698	82.5708	143.713		0.0685581	0.763915	360.175	381.194
AMp08.491781.peg.160	putative secreted protein	OG0000180	2.70375					0.154616		2.7571	3.24851
AMp08.491781.peg.1600	Putative reductase	OG0001623	0.210736					-0.0778314	0.856087	28.4063	26.8652
AMp08.491781.peg.1601	Redox-sensitive transcriptional activator SoxR	OG0002613	2.96278					0.347628		4.49571	5.52624
AMp08.491781.peg.1602	Uncharacterized MFS-type transporter	OG0001624	0.185853	0.914175	20.9317	23.3448		0.0658057	0.841217	54.1435	57.0684
AMp08.491781.peg.1603	hypothetical protein	OG0001625	-0.976585	0.138174	68.8654	35.198		0.175635	0.669713	21.6871	25.0557
AMp08.491781.peg.1604	Coproporphyrinogen III oxidase%2C aerobic (EC 1.3.3.3)	OG0001626	0.842929	0.330156	31.4245	57.0217		-0.0504754	0.841698	142.469	138.344
AMp08.491781.peg.1605	hypothetical protein	OG0003248	-0.731213					-0.0413468	0.958922	10.4689	10.2917
AMp08.491781.peg.1606	ABC transporter%2C substrate-binding protein (cluster 9%2C phospholipid)	OG0000858	0.607547	0.567606	22.7432	35.3401		-0.176884	0.385944	141.186	125.411
AMp08.491781.peg.1607	ABC transporter involved in resistance to organic solvents%2C substrate-binding protein 2	OG0000859	0.659393	0.325483	51.2337	82.7966		-0.102979	0.637998	420.207	393.131
AMp08.491781.peg.1608	ABC-type transport system involved in resistance to organic solvents%2C ATPase component	OG0001627	0.97182	0.327184	15.306	30.4243		0.0411282	0.888401	117.099	121.45
AMp08.491781.peg.1609	ABC transporter%2C permease protein (cluster 9%2C phospholipid)	OG0000860	1.15211	0.242465	16.8997	37.7898		0.16212	0.326113	221.679	250.322
AMp08.491781.peg.161	hypothetical protein	OG0010223	-0.619203		17.6895	10.9617		-0.359787	0.45859	13.4079	10.2537
AMp08.491781.peg.1610	L-alanine-DL-glutamate epimerase (EC 5.1.1.n1)	OG0000861	-0.328854	0.831868	29.124	22.6776		0.0750328	0.840603	39.8127	41.8048
AMp08.491781.peg.1611	Probable 3-phenylpropionic acid transporter	OG0001628	-0.283874		19.183	16.2904		-0.0523833	0.859732	133.022	128.236
AMp08.491781.peg.1612	Ser/Thr protein phosphatase family protein%2C UDP-2%2C3-diacylglucosamine hydrolase (EC 3.6.1.-) homolog	OG0001629	-0.874998					0.104631	0.851459	17.8817	19.0317
AMp08.491781.peg.1613	NAD-dependent malic enzyme (EC 1.1.1.38)	OG0000862	1.51358	0.00180991	307.483	877.546		-0.0552847	0.773052	617.645	597.932
AMp08.491781.peg.1614	Acyl-homoserine lactone-binding transcriptional activator%2C LuxR family	OG0000863	-0.284693	0.763278	72.989	60.3265		-0.28837	0.101373	104.786	86.2501
AMp08.491781.peg.1615	N-acyl-L-homoserine lactone synthase%2C LuxI family (EC 2.3.1.184)	OG0000627	-0.0252045	0.984951	26.0472	26.0753		-0.532799	0.00252712	293.355	203.272
AMp08.491781.peg.1616	hypothetical protein	OG0002614	0.0809321	0.936092	78.9945	84.7843		0.10232	0.641267	130.243	141.169
AMp08.491781.peg.1617	Cobalamin biosynthesis protein BluB @ 5%2C6-dimethylbenzimidazole synthase%2C flavin destructase family	OG0000864	-0.285463	0.791157	47.0951	38.3978		0.0174505	0.966758	79.5386	81.6144
AMp08.491781.peg.1618	Oxidoreductase%2C short-chain dehydrogenase/reductase family	OG0001630	-0.381532	0.754999	28.9634	23.0405		-0.166659	0.516866	84.1498	75.6792
AMp08.491781.peg.1619	Ankyrin	OG0005258	0.453299	0.663598	25.0355	35.3695		-0.322401	0.159792	70.4715	56.3608
AMp08.491781.peg.162	hypothetical protein	OG0010224	-0.107349		16.715	16.1136		-0.43404		6.24749	4.58552
AMp08.491781.peg.1620	PQQ repeat-containing protein	OG0003624	-0.119991	0.936725	25.8709	23.4303		0.0415763	0.904112	61.4871	63.7783
AMp08.491781.peg.1621	NAD synthetase (EC 6.3.1.5) / Glutamine amidotransferase chain of NAD synthetase	OG0001631	0.580161	0.499963	52.6477	80.3169		-0.0752309	0.766308	205.409	195.55
AMp08.491781.peg.1622	Cyclic beta-1%2C2-glucan modification transmembrane protein	OG0004195	-0.167283	0.824628	112.772	102.199		-0.391929	0.031017	595.532	455.902
AMp08.491781.peg.1623	hypothetical protein	OG0006220						0.244559		3.53164	4.49635
AMp08.491781.peg.1624	hypothetical protein	OG0000467	-0.0116466	0.992299	47.8144	47.4649		0.157398	0.48464	93.2766	105.455
AMp08.491781.peg.1625	Gfa-like protein	OG0000865	-1.5746	0.187067	38.6548	13.9998		0.152844	0.787309	11.347	12.8468
AMp08.491781.peg.1626	hypothetical protein	OG0006532
AMp08.491781.peg.1627	2-keto-3-deoxy-D-arabino-heptulosonate-7-phosphate synthase II (EC 2.5.1.54)	OG0001632	0.443838	0.444407	206.264	283.947		-0.0710572	0.706097	783.466	750.218
AMp08.491781.peg.1628	Glutathione reductase (EC 1.8.1.7)	OG0001633	0.559962	0.403506	65.8959	99.8775		-0.194772	0.383604	130.056	113.804
AMp08.491781.peg.1629	hypothetical protein	OG0000866	1.32611	0.00704246	94.5566	240.142		-0.0160634	0.952032	368.758	367.323
AMp08.491781.peg.163	hypothetical protein	OG0000541	0.243854
AMp08.491781.peg.1630	Ribose-5-phosphate isomerase A (EC 5.3.1.6)	OG0001634	0.911143	0.26191	49.8666	94.465		-0.093208	0.645289	280.306	264.16
AMp08.491781.peg.1631	Phosphoglycolate phosphatase (EC 3.1.3.18)	OG0001635	0.996482	0.277626	19.8391	40.561		0.033952	0.894537	220.76	227.173
AMp08.491781.peg.1632	hypothetical protein	OG0001636	0.346245	0.588069	136.186	176.899		0.157569	0.299202	952.769	1069.15
AMp08.491781.peg.1633	Fumarate hydratase class II (EC 4.2.1.2)	OG0001637	1.19989	0.0654399	100.44	231.553		0.0155844	0.949361	744.018	757.118
AMp08.491781.peg.1634	Phosphohydrolase (MutT/nudix family protein)	OG0001638	0.897173		11.4149	21.5659		0.0986422	0.678176	103.373	111.018
AMp08.491781.peg.1635	hypothetical protein	OG0002615	-2.78997		28.7319	3.48846		-0.0931007	0.877469	13.8842	13.3896
AMp08.491781.peg.1636	Transcriptional regulator%2C MarR family	OG0002616	0.30655	0.754999	62.0301	78.189		0.0126976	0.979285	37.2451	38.1442
AMp08.491781.peg.1637	FIG00899427: hypothetical protein	OG0002617	0.331437					0.670701	0.0114114	17.7512	28.6683
AMp08.491781.peg.1638	hypothetical protein	OG0005686
AMp08.491781.peg.1639	GTP 3'%2C8-cyclase (EC 4.1.99.22)	OG0000867	-0.595884	0.288639	219.535	147.995		0.0685811	0.737075	249.022	262.823
AMp08.491781.peg.164	two-component response regulator	OG0005026	-0.923906	0.36227	40.18	22.0881		0.099908	0.846864	17.704	18.9298
AMp08.491781.peg.1640	Permease of the drug/metabolite transporter (DMT) superfamily	OG0002618	-0.00637598	0.996423	32.7931	33.2277		-0.0527343	0.890274	42.9239	41.696
AMp08.491781.peg.1641	Molybdenum cofactor guanylyltransferase (EC 2.7.7.77)	OG0001639	0.435811					-0.111593	0.812728	21.4866	19.8803
AMp08.491781.peg.1642	Molybdopterin-guanine dinucleotide biosynthesis protein MobB	OG0003977	-0.0213145	0.990392	17.7143	17.5563		-0.102808	0.862372	13.4008	12.7673
AMp08.491781.peg.1643	hypothetical protein	OG0004571	0.498142					-0.170386	0.647358	29.2521	26.1245
AMp08.491781.peg.1644	Outer membrane protein and related peptidoglycan-associated (lipo)proteins	OG0002619	-0.735317	0.26191	135.801	82.0523		-0.133153	0.48133	284.184	260.878
AMp08.491781.peg.1645	hypothetical protein	OG0006464	0.328543					0.123846	0.848591	11.3684	12.2881
AMp08.491781.peg.1646	hypothetical protein	OG0005947
AMp08.491781.peg.1647	ABC transporter%2C substrate-binding protein (cluster 3%2C basic aa/glutamine/opines)	OG0001640	0.497538	0.442979	93.436	135.119		-0.271572	0.0888373	1625.14	1354.39
AMp08.491781.peg.1648	ABC transporter%2C permease protein (cluster 3%2C basic aa/glutamine/opines)	OG0003249	0.677586	0.498629	24.1383	39.1029		-0.128599	0.558898	126.579	115.954
AMp08.491781.peg.1649	ABC transporter%2C permease protein (cluster 3%2C basic aa/glutamine/opines)	OG0003250	1.19924	0.777496	11.1458	26.1314		-0.14364	0.689953	33.5152	30.2483
AMp08.491781.peg.165	hypothetical protein	OG0010225	-1.20163	0.103818	58.0945	25.5949		-0.56108		4.46341	2.97747
AMp08.491781.peg.1650	Usg protein	OG0000116	-0.456215		15.8847	12.0136		-0.235294	0.371834	188.729	160.775
AMp08.491781.peg.1651	Oxidoreductase%2C short-chain dehydrogenase/reductase family	OG0001641	-0.556718	0.486371	52.1733	35.6903		0.134387	0.466589	334.225	369.243
AMp08.491781.peg.1652	Putative transmembrane protein	OG0001642	-1.14457	0.135594	67.8874	30.4639		-0.00938817	0.985702	37.0323	37.1986
AMp08.491781.peg.1653	Ser-tRNA(Ala) deacylase @ Gly-tRNA(Ala) deacylase	OG0003251	-0.0101988	0.992299	70.3536	71.2764		0.147631	0.427213	202.751	226.779
AMp08.491781.peg.1654	2-hydroxy-3-oxopropionate reductase (EC 1.1.1.60)	OG0001643	0.177075	0.85061	50.5107	58.8968		0.190911	0.336198	89.0704	102.659
AMp08.491781.peg.1655	hypothetical protein	OG0002620	1.97049		5.24208	21.6351		-0.0400353	0.952032	14.1893	13.7683
AMp08.491781.peg.1656	Transcriptional regulator%2C AsnC family	OG0000868	0.917371					-0.116416	0.75965	46.2187	42.264
AMp08.491781.peg.1657	Hypothetical protein VC0266 (sugar utilization related?)	OG0002621	0.982775					0.179762	0.699017	18.3628	21.5269
AMp08.491781.peg.1658	succinoglycan biosynthesis protein	OG0000230	0.590475	0.615196	20.2316	30.8972		-0.160867	0.74041	18.2468	16.4523
AMp08.491781.peg.1659	Putative regulatory protein	OG0000869	-0.202481	0.855628	82.4369	72.9213		0.0990919	0.581853	271.957	292.772
AMp08.491781.peg.166	hypothetical protein		-1.02871
AMp08.491781.peg.1660	Mobile element protein	OG0000004	1.57904					0.729769		2.66519	4.63453
AMp08.491781.peg.1661	Diacylglycerol kinase (EC 2.7.1.107)	OG0002622	-0.362556		17.0915	13.3603		0.109486	0.705561	72.2404	78.513
AMp08.491781.peg.1662	Nicotinate-nucleotide--dimethylbenzimidazole phosphoribosyltransferase (EC 2.4.2.21)	OG0000545	0.191192	0.865684	47.2684	54.8154		0.145876	0.471944	125.471	140.591
AMp08.491781.peg.1663	Cobalamin synthase (EC 2.7.8.26)	OG0000628	-1.08002					0.182558	0.53102	35.8974	40.9154
AMp08.491781.peg.1664	CblX%2C a non-orthologous displasment for Alpha-ribazole-5'-phosphate phosphatase	OG0003625	-0.761636		17.2498	9.74859		0.303178	0.48049	13.8945	17.6182
AMp08.491781.peg.1665	CblY%2C a non-orthologous displacement for alpha-ribazole-5'-phosphate phosphatase	OG0000546	0.207082	0.882979	16.7274	19.6493		0.136147	0.787309	16.894	19.0231
AMp08.491781.peg.1666	Efflux ABC transporter%2C permease protein	OG0000870	-0.770973	0.389167	46.2764	27.6407		-0.497941	0.0357355	114.785	81.212
AMp08.491781.peg.1667	Efflux ABC transporter%2C ATP-binding protein	OG0000871	-0.308742	0.720661	64.6315	52.3195		-0.105488	0.621813	172.306	161.834
AMp08.491781.peg.1668	Transcriptional regulator%2C ArsR family	OG0000547	1.38001					-0.0236364		6.36386	6.0551
AMp08.491781.peg.1669	MBL-fold metallo-hydrolase superfamily	OG0000294	-1.34956	0.0373445	81.424	32.3345		0.269014	0.290086	39.9486	48.5704
AMp08.491781.peg.167	ATP-dependent DNA ligase (EC 6.5.1.1)	OG0006029	-1.44756					0.271748		2.58619	3.20719
AMp08.491781.peg.1670	RNA binding S1 domain protein	OG0001644	1.93946					0.216051	0.174254	182.786	214.585
AMp08.491781.peg.1671	HYPOTHETICAL LIPOPROTEIN TRANSMEMBRANE	OG0004196	0.0969011		13.633	14.3454		0.493573	0.000787794	81.8474	115.659
AMp08.491781.peg.1672	Methyl-accepting chemotaxis protein	OG0000002	-1.10346	0.119622	85.0004	39.3665		0.253608	0.0974096	212.784	255.91
AMp08.491781.peg.1673	Acyl-CoA hydrolase (EC 3.1.2.20)	OG0000872	0.351051		10.5193	13.9302		0.238618	0.456339	48.3796	58.3113
AMp08.491781.peg.1674	hypothetical protein	OG0001645	1.34162		7.79454	20.9341		-0.5682	0.00173414	121.004	81.5818
AMp08.491781.peg.1675	Uncharacterized membrane protein PA1577	OG0003252	-0.410481		10.8221	8.65024		-0.65396	0.0010139	54.1522	34.3086
AMp08.491781.peg.1676	hypothetical protein	OG0005494
AMp08.491781.peg.1677	Excinuclease ABC subunit B	OG0000873	0.379219	0.560635	133.924	178.006		0.222241	0.180585	457.647	538.801
AMp08.491781.peg.1678	hypothetical protein	OG0004197	-0.479797	0.657784	34.8532	25.9865		-0.0735729	0.914636	14.4636	13.4184
AMp08.491781.peg.1679	DnaJ homolog	OG0001646	-0.308492	0.735602	50.103	41.2217		0.15534	0.485532	79.8898	89.3934
AMp08.491781.peg.168	ATP-dependent DNA ligase (EC 6.5.1.1)	OG0000364
AMp08.491781.peg.1680	Cold shock protein of CSP family	OG0000100	0.602544	0.243011	503.703	774.528		-0.68525	3.39203e-06	4467.51	2795.94
AMp08.491781.peg.1681	tRNA-dihydrouridine(20/20a) synthase (EC 1.3.1.91)	OG0000874	-0.269691	0.691324	162.393	138.234		-0.0430106	0.900032	98.9668	97.2234
AMp08.491781.peg.1682	Shufflon-specific DNA recombinase	OG0005259	-0.860371	0.0442956	1284.86	716.516		-0.534407	0.0112782	63.6918	43.9451
AMp08.491781.peg.1683	hypothetical protein	OG0005260	-0.793319	0.0818077	6362.55	3690.15		-0.389364	0.0867808	57.9327	44.1628
AMp08.491781.peg.1684	hypothetical protein	OG0010234	0.172123					-0.191126	0.707528	16.9184	14.8604
AMp08.491781.peg.1685	hypothetical protein	OG0006307	-1.50291
AMp08.491781.peg.1686	Mobile element protein	OG0006221	-0.649214
AMp08.491781.peg.1687	hypothetical protein	OG0005261	-0.00551493					0.115814		2.86709	3.21068
AMp08.491781.peg.1688	hypothetical protein	OG0002623	-0.113059		17.5734	17.0496		-0.0625559	0.8728	41.3856	39.8962
AMp08.491781.peg.1689	Mobile element protein	OG0000013	-0.0487958	0.973797	28.0735	28.5599		0.074201	0.846923	40.4264	42.6404
AMp08.491781.peg.169	hypothetical protein	OG0007428	-0.466772					-0.252363	0.559227	16.9542	14.2389
AMp08.491781.peg.1690	hypothetical protein	OG0005064	-0.192851	0.750486	351.94	312.371		-0.257801	0.26272	993.55	835.479
AMp08.491781.peg.1691	hypothetical protein	OG0005065	-0.483635	0.454412	159.807	117.152		-0.0873372	0.720544	126.77	119.482
AMp08.491781.peg.1692	hypothetical protein	OG0006533	-0.522609					-0.62456		8.97175	5.8072
AMp08.491781.peg.1693	hypothetical protein	OG0006097	0.173522	0.875553	35.351	39.8669		-0.153108	0.797333	11.8957	10.6043
AMp08.491781.peg.1694	Thioredoxin	OG0005262	0.572466	0.385207	275.15	409.964		-0.4615	0.00445694	545.699	398.192
AMp08.491781.peg.1695	hypothetical protein	OG0000322	0.446004	0.47322	372.272	510.306		-0.219166	0.246025	221.07	190.483
AMp08.491781.peg.1696	hypothetical protein	OG0000323	0.426297	0.693984	26.8667	36.4624		0.0529653	0.949361	8.76933	8.985
AMp08.491781.peg.1697	hypothetical protein	OG0003978	0.0580695		12.632	13.5337		0.526038		4.38802	6.58016
AMp08.491781.peg.1698	hypothetical protein	OG0000324	3.45265					0.255113	0.529829	18.2652	22.3402
AMp08.491781.peg.1699	hypothetical protein	OG0000325
AMp08.491781.peg.17	Lipopolysaccharide export system protein LptC	OG0002360	0.174302	0.873873	36.276	41.8089		-0.390137	0.031017	728.175	558.781
AMp08.491781.peg.170	hypothetical protein	OG0009296	-0.876273					-0.210867	0.437592	118.683	102.443
AMp08.491781.peg.1700	hypothetical protein	OG0000295	-1.19773					0.420774		5.48945	7.35001
AMp08.491781.peg.1701	hypothetical protein	OG0000326	-0.636465					0.0276623	0.95644	26.5722	27.0807
AMp08.491781.peg.1702	hypothetical protein	OG0000256	0.254191		7.44095	8.59055		0.151487	0.806854	11.1438	12.6719
AMp08.491781.peg.1703	hypothetical protein	OG0000296						0.622646		1.39443	2.02305
AMp08.491781.peg.1704	hypothetical protein	OG0003626	-1.19868	0.0161057	158.694	71.6526		-0.346869	0.0317873	211.774	166.797
AMp08.491781.peg.1705	hypothetical protein	OG0000297	-0.908152					-0.138587	0.793917	16.2473	15.1846
AMp08.491781.peg.1706	hypothetical protein	OG0002624	-1.15973					0.533395	0.207533	9.58704	13.9644
AMp08.491781.peg.1707	Methyl-accepting chemotaxis protein	OG0002625	0.174097		16.0943	18.616		0.164991	0.776427	12.3122	13.9535
AMp08.491781.peg.1708	hypothetical protein	OG0004198						0.632845		3.86418	6.13406
AMp08.491781.peg.1709	hypothetical protein	OG0002626
AMp08.491781.peg.171	hypothetical protein		-2.40502					-0.0988422		2.89162	2.71489
AMp08.491781.peg.1710	hypothetical protein	OG0002627	-0.899484
AMp08.491781.peg.1711	hypothetical protein	OG0002628	0.679633					-0.332908		2.23713	1.82609
AMp08.491781.peg.1712	hypothetical protein	OG0002629						0.338378		3.38218	4.19963
AMp08.491781.peg.1713	hypothetical protein	OG0002630
AMp08.491781.peg.1714	hypothetical protein	OG0000875	-1.31832
AMp08.491781.peg.1715	hypothetical protein	OG0001647						0.880101		1.10373	2.25032
AMp08.491781.peg.1716	capsid protein E	OG0000629	0.166539					-0.245226	0.675168	10.5105	9.15383
AMp08.491781.peg.1717	FIG01223726: hypothetical protein	OG0000876	-0.194356					-0.267274		3.35041	2.93496
AMp08.491781.peg.1718	hypothetical protein	OG0000877	0.109286					0.737259		2.37397	4.24253
AMp08.491781.peg.1719	Peptidase U7	OG0000878	0.502246					0.294201		7.25925	8.82541
AMp08.491781.peg.172	hypothetical protein		1.26724					-0.215979	0.452044	122.206	105.044
AMp08.491781.peg.1720	Phage head%2C portal protein B	OG0000879	1.17115					0.317394	0.306773	24.2426	30.8057
AMp08.491781.peg.1721	hypothetical protein	OG0000880
AMp08.491781.peg.1722	hypothetical protein	OG0000881	0.516272					0.337425	0.511542	10.4651	13.39
AMp08.491781.peg.1723	hypothetical protein	OG0000882	-1.13424					0.424616		2.22292	3.14017
AMp08.491781.peg.1724	hypothetical protein	OG0000630	0.572767					-0.0451354	0.949361	12.9207	12.8414
AMp08.491781.peg.1725	hypothetical protein	OG0006944	-1.21413	0.238077	26.7541	11.7875		-0.60131	0.00179263	68.4737	44.9561
AMp08.491781.peg.1726	Transcription antitermination protein NusG	OG0006945	-0.55137					-0.386485	0.517245	13.6509	10.5165
AMp08.491781.peg.1727	hypothetical protein	OG0006343	0.896069					0.228909		6.72429	7.96641
AMp08.491781.peg.1728	hypothetical protein	OG0004199
AMp08.491781.peg.1729	Transcriptional activator adenine-specific DNA methyltransferase-like	OG0003979	-0.406333					0.372528	0.464019	8.69395	11.4498
AMp08.491781.peg.173	hypothetical protein	OG0010226	-0.62373	0.661107	22.346	13.8178		-0.512481	0.00311158	296.287	208.377
AMp08.491781.peg.1730	hypothetical protein	OG0005066
AMp08.491781.peg.1731	hypothetical protein	OG0005067
AMp08.491781.peg.1732	hypothetical protein	OG0004200
AMp08.491781.peg.1733	hypothetical protein	OG0004201	-1.75646					-0.0419973		2.1651	2.17777
AMp08.491781.peg.1734	hypothetical protein	OG0005263	0.976813					0.220606	0.693685	12.0643	14.5561
AMp08.491781.peg.1735	hypothetical protein	OG0005495	1.12661	0.180964	23.8515	53.2987		-0.115935	0.47871	313.074	290.676
AMp08.491781.peg.1736	hypothetical protein	OG0005068	-1.17521		18.0748	7.7813		-0.385959	0.32837	15.6029	12.03
AMp08.491781.peg.1737	hypothetical protein	OG0004202	-2.66889
AMp08.491781.peg.1738	hypothetical protein	OG0006098
AMp08.491781.peg.1739	hypothetical protein	OG0005607
AMp08.491781.peg.174	hypothetical protein	OG0006342	-1.24404					-1.00914		4.61834	2.31839
AMp08.491781.peg.1740	hypothetical protein	OG0005608
AMp08.491781.peg.1741	hypothetical protein	OG0004155
AMp08.491781.peg.1742	hypothetical protein	OG0005264	-0.180335					-0.0576712		2.32594	2.16921
AMp08.491781.peg.1743	Phage protein	OG0004572	-0.447994					-0.00973622		1.95755	1.95933
AMp08.491781.peg.1744	hypothetical protein	OG0005496						0.00163135		7.03131	6.76229
AMp08.491781.peg.1745	hypothetical protein	OG0000348	-0.0688952					0.267965	0.482942	18.2568	22.0157
AMp08.491781.peg.1746	hypothetical protein	OG0006308
AMp08.491781.peg.1747	hypothetical protein	OG0007466
AMp08.491781.peg.1748	hypothetical protein	OG0008474						0.50962		5.94436	8.85389
AMp08.491781.peg.1749	Proteins incorrectly called adenylate cyclase	OG0000287	-0.807284	0.168498	154.233	90.1122		0.12501	0.593009	88.8187	97.2322
AMp08.491781.peg.175	hypothetical protein	OG0010227	-1.50992					0.0379324		3.84175	4.03332
AMp08.491781.peg.1750	tRNA dihydrouridine synthase A (EC 1.-.-.-)	OG0006222	0.430918		13.2621	17.83		-0.520227	0.0246191	52.9589	36.632
AMp08.491781.peg.1751	hypothetical protein	OG0000883	-2.34289		27.0322	5.17958		-0.0423417		4.23988	4.03286
AMp08.491781.peg.1752	hypothetical protein	OG0005497	-0.814839					0.0547972		2.91925	3.03816
AMp08.491781.peg.1753	hypothetical protein	OG0000179	-0.325873					-0.578106		2.80952	1.8941
AMp08.491781.peg.1754	hypothetical protein	OG0005069	-0.961247	0.0932914	289.901	152.312		0.362762	0.11703	40.1928	52.1095
AMp08.491781.peg.1755	hypothetical protein	OG0005070	0.584998		12.363	18.9761		-0.685901	8.44668e-05	253.448	157.773
AMp08.491781.peg.1756	hypothetical protein	OG0003253	-1.97111	0.0931273	29.0796	6.57503		0.26298	0.623886	12.8947	15.9052
AMp08.491781.peg.1757	hypothetical protein	OG0005949	-1.62616	0.0747451	37.4197	12.717		-0.437635	0.318626	14.09	10.2576
AMp08.491781.peg.1758	hypothetical protein	OG0003627	-0.273818	0.754611	93.2939	79.6757		0.312381	0.0967329	134.036	167.167
AMp08.491781.peg.1759	Fumarylacetoacetate hydrolase family protein	OG0001648	0.0271175	0.981283	50.0427	51.8554		-0.253632	0.0960906	445.392	375.197
AMp08.491781.peg.176	hypothetical protein	OG0009297	-1.18709	0.282193	25.4684	11.9574		-0.0709905	0.840645	48.3223	45.9616
AMp08.491781.peg.1760	Carbonic anhydrase-like protein MJ0304	OG0002631	0.687117	0.578305	15.5223	25.4508		-0.110999	0.54844	224.684	209.468
AMp08.491781.peg.1761	Zinc uptake regulation protein Zur	OG0002632	-1.12879		15.8162	7.23184		-0.252863	0.64726	11.0597	9.45728
AMp08.491781.peg.1762	Zinc ABC transporter%2C permease protein ZnuB	OG0003628	0.217861					-0.145528	0.7073	31.6406	28.6692
AMp08.491781.peg.1763	Zinc ABC transporter%2C ATP-binding protein ZnuC	OG0003629	-0.108158	0.930584	38.2959	35.8239		0.0460204	0.889816	69.2755	72.3324
AMp08.491781.peg.1764	Zinc ABC transporter%2C substrate-binding protein ZnuA	OG0003630	-0.127304	0.918782	29.9663	28.7442		0.295816	0.351533	24.1691	29.8897
AMp08.491781.peg.1765	hypothetical protein	OG0004203	-0.20566					0.0871736	0.856087	21.3526	22.9202
AMp08.491781.peg.1766	Various polyols ABC transporter%2C ATP-binding component	OG0005498	0.364157					-0.0490055	0.942439	14.1597	13.802
AMp08.491781.peg.1767	N-Acetyl-D-glucosamine ABC transport system%2C permease protein 2	OG0005265	0.911686					-0.28352	0.532926	16.388	13.4329
AMp08.491781.peg.1768	N-Acetyl-D-glucosamine ABC transport system%2C permease protein 1	OG0005499	-0.243247		18.4335	15.5939		-0.210976	0.621898	20.8615	18.0618
AMp08.491781.peg.1769	hypothetical protein	OG0005500	-0.214824	0.875834	24.3866	20.4764		-0.0857165	0.81117	43.999	41.8717
AMp08.491781.peg.177	hypothetical protein	OG0000250	-0.104716	0.932111	32.2497	30.4641		-0.590186	0.0081819	38.5991	25.57
AMp08.491781.peg.1770	hypothetical protein	OG0005950
AMp08.491781.peg.1771	Gluconate dehydratase (EC 4.2.1.39)	OG0005501	0.38877		15.0316	19.8833		-0.00650349	0.99269	31.9121	31.9455
AMp08.491781.peg.1772	Oxidoreductase%2C short-chain dehydrogenase/reductase family	OG0005502	-0.547368		13.3042	9.2419		0.112379	0.788326	24.8277	27.2941
AMp08.491781.peg.1773	Predicted regulator PutR for proline utilization%2C GntR family	OG0005503	-0.29066					-0.289006	0.542092	14.9157	12.3908
AMp08.491781.peg.1774	hypothetical protein	OG0003254	0.285488	0.85061	23.9944	30.4295		-0.0265096	0.947079	76.1275	75.5022
AMp08.491781.peg.1775	Xylan 1%2C4-beta-xylosidase (EC 3.2.1.37)	OG0003631	0.124295	0.905405	50.2292	56.4724		-0.243537	0.106326	301.877	256.859
AMp08.491781.peg.1776	TRAP dicarboxylate transporter%2C DctQ subunit%2C unknown substrate 6	OG0000884	-0.274389					-0.468766	0.0162979	172.03	124.374
AMp08.491781.peg.1777	TRAP dicarboxylate transporter%2C DctM subunit%2C unknown substrate 6	OG0000548	0.790662	0.369127	25.1216	44.1771		-0.047367	0.831444	289.858	281.987
AMp08.491781.peg.1778	Histidinol dehydrogenase (EC 1.1.1.23)	OG0005266	-0.138743	0.919587	27.6917	26.8177		0.334461	0.194426	34.6308	43.3557
AMp08.491781.peg.1779	Transcriptional regulator%2C MerR family	OG0005267	-1.08899	0.303091	34.8967	17.1445		0.229103	0.53612	21.1737	24.505
AMp08.491781.peg.178	hypothetical protein	OG0008473	2.12121					0.102249	0.873384	12.5362	13.6948
AMp08.491781.peg.1780	Spermidine/putrescine import ABC transporter substrate-binding protein PotD (TC 3.A.1.11.1)	OG0000631	0.231028	0.812985	45.2262	54.827		-0.0429678	0.893979	68.9502	67.2501
AMp08.491781.peg.1781	Spermidine/putrescine import ABC transporter ATP-binding protein PotA (TC 3.A.1.11.1)	OG0000081	0.652061		13.3321	21.1869		-0.457239	0.2149	18.2239	13.2641
AMp08.491781.peg.1782	Spermidine/putrescine import ABC transporter permease protein PotB (TC 3.A.1.11.1)	OG0003255	-1.24855		14.6848	5.81343		-0.213034	0.728174	14.4998	12.216
AMp08.491781.peg.1783	Spermidine/putrescine import ABC transporter permease protein PotC (TC 3.A.1.11.1)	OG0002633	-0.439174	0.763793	20.8909	15.6367		-0.426142	0.0942697	38.1653	28.2347
AMp08.491781.peg.1784	TRAP transporter solute receptor%2C unknown substrate 6	OG0000361	-0.426209	0.433882	221.108	167.292		-0.052193	0.812728	640.874	622.123
AMp08.491781.peg.1785	hypothetical protein	OG0005951	-0.488238	0.651701	34.9148	24.486		-0.0942085		7.9863	7.45425
AMp08.491781.peg.1786	L-glyceraldehyde 3-phosphate reductase	OG0003256	-0.348761	0.754999	33.4828	26.6615		0.0691587	0.820063	118.211	125.196
AMp08.491781.peg.1787	Small molecule metabolism	OG0003257	-0.185032	0.87773	30.012	28.1094		-0.311339	0.104731	141.129	114.585
AMp08.491781.peg.1788	Sugar phosphate isomerases/epimerases	OG0002634	-0.126699					-0.137355	0.580741	81.2541	74.5139
AMp08.491781.peg.1789	Beta-mannosidase (EC 3.2.1.25)	OG0003632	0.556883					-0.235175	0.21383	103.849	88.5994
AMp08.491781.peg.179	hypothetical protein	OG0007465	-0.0837579					-0.350266	0.518997	10.842	8.37369
AMp08.491781.peg.1790	ABC transporter%2C ATP-binding protein (cluster 1%2C maltose/g3p/polyamine/iron)%3B ABC transporter%2C ATP-binding protein (cluster 10%2C nitrate/sulfonate/bicarbonate)	OG0003258	-0.356178		16.6605	13.4388		-0.361048	0.0466089	78.1758	61.2088
AMp08.491781.peg.1791	ABC transporter%2C permease protein 2 (cluster 1%2C maltose/g3p/polyamine/iron)	OG0000468	-0.392511	0.701592	40.2257	31.9178		-0.448167	0.0312041	52.3482	38.2616
AMp08.491781.peg.1792	ABC transporter%2C permease protein 1 (cluster 1%2C maltose/g3p/polyamine/iron)	OG0003259	1.91076					-0.0718887	0.85672	34.1114	32.8557
AMp08.491781.peg.1793	hypothetical protein	OG0010235
AMp08.491781.peg.1794	ABC transporter%2C substrate-binding protein (cluster 1%2C maltose/g3p/polyamine/iron)	OG0003260	0.370358	0.753697	25.1307	33.1796		-0.26332	0.10311	193.003	161.482
AMp08.491781.peg.1795	hypothetical protein	OG0005952
AMp08.491781.peg.1796	Transcriptional regulator%2C LacI family	OG0003261	-0.0554809	0.977492	19.8899	19.5151		0.00494301	0.99196	78.6535	79.0183
AMp08.491781.peg.1797	hypothetical protein	OG0003633	0.294199					-0.142499	0.698551	30.6352	28.2176
AMp08.491781.peg.1798	6-phosphogluconate dehydrogenase%2C decarboxylating (EC 1.1.1.44)	OG0003262	0.37849	0.659405	57.5348	77.5223		-0.301394	0.0183918	515.931	421.099
AMp08.491781.peg.1799	Transcriptional regulator%2C AraC family	OG0003634	-0.867552	0.359347	82.0596	46.558		0.0901181	0.747132	83.6556	89.9854
AMp08.491781.peg.18	hypothetical protein	OG0006205	0.813461					0.141657	0.542092	128.461	143.301
AMp08.491781.peg.180	hypothetical protein	OG0010228	0.317491	0.824041	15.8407	19.6637		-0.433071	0.0161242	144.839	107.223
AMp08.491781.peg.1800	hypothetical protein	OG0003635	0.266196	0.854703	18.1504	22.8989		0.0136472	0.979285	31.5337	32.0173
AMp08.491781.peg.1801	Glyoxalase family protein	OG0003263	-0.551297					0.923574	3.09524e-05	27.4352	53.6181
AMp08.491781.peg.1802	Lipid A biosynthesis lauroyl acyltransferase (EC 2.3.1.241)	OG0002635	0.221002	0.86774	22.0576	25.6501		-0.0563795	0.868734	69.8321	67.4366
AMp08.491781.peg.1803	Alcohol dehydrogenase (EC 1.1.1.1)	OG0003264	1.08395	0.344702	22.4195	48.5638		0.0473426	0.894537	113.696	119.429
AMp08.491781.peg.1804	3-oxoacyl-[acyl-carrier-protein] synthase%2C KASII (EC 2.3.1.179)	OG0002636	0.640498	0.369127	70.7015	111.18		0.0717806	0.755379	169.29	178.871
AMp08.491781.peg.1805	3-oxoacyl-[acyl-carrier-protein] synthase%2C KASII (EC 2.3.1.179)	OG0002637	1.32528	0.0563638	37.4739	95.6591		0.25706	0.0946379	230.545	278.514
AMp08.491781.peg.1806	3-hydroxyacyl-[acyl-carrier-protein] dehydratase%2C FabZ form (EC 4.2.1.59)	OG0003265	0.537296	0.647529	25.2306	37.9902		-0.133097	0.57859	84.9221	78.2519
AMp08.491781.peg.1807	Acyl carrier protein	OG0002638	0.750797	0.344702	38.0016	65.3023		-0.378243	0.0177231	535.688	414.098
AMp08.491781.peg.1808	Fnr-type transcriptional regulator	OG0002639	0.522166	0.503386	64.9456	94.4941		0.488648	0.0513526	27.56	39.0945
AMp08.491781.peg.1809	Adenosylcobinamide-phosphate synthase (EC 6.3.1.10)	OG0002640	0.217672	0.880876	24.0326	28.0237		0.0979746	0.792257	51.0365	54.8605
AMp08.491781.peg.181	putative oxidoreductase%2C nitronate monooxygenase family	OG0001125	1.53888		5.27724	16.2105		0.240617	0.524159	20.7443	24.8586
AMp08.491781.peg.1810	L-threonine 3-O-phosphate decarboxylase (EC 4.1.1.81)	OG0002641	0.872354		7.99001	14.3464		-0.0851794	0.814309	41.7627	39.6029
AMp08.491781.peg.1811	Hydrogenobyrinic acid a%2Cc-diamide synthase (glutamine-hydrolyzing) (EC 6.3.5.9)	OG0002642	0.839079		12.4843	22.4357		-0.00367312	0.993856	59.1364	59.1143
AMp08.491781.peg.1812	Uroporphyrinogen-III methyltransferase (EC 2.1.1.107)	OG0002643	1.22635		7.86311	18.4187		-0.00995656	0.977159	123.723	123.162
AMp08.491781.peg.1813	Cobalamin biosynthesis protein CobE	OG0002644	0.749211	0.546228	14.5265	24.9694		0.229652	0.293756	60.3435	71.7387
AMp08.491781.peg.1814	hypothetical protein	OG0005953	-1.72653					0.347662		5.10678	6.61621
AMp08.491781.peg.1815	Transmembrane protein YfcA	OG0003266	-0.239323					-0.243558	0.306773	50.8386	43.3123
AMp08.491781.peg.1816	ABC transporter%2C ATP-binding protein (cluster 5%2C nickel/peptides/opines) / ABC transporter%2C ATP-binding protein (cluster 5%2C nickel/peptides/opines)	OG0000025	-0.238931	0.850184	25.8746	22.5546		-0.0598371	0.840666	71.5806	69.1688
AMp08.491781.peg.1817	Acetamidase (EC 3.5.1.4)	OG0003267	0.188932	0.885692	24.522	29.5734		-0.0416535	0.910319	72.9163	70.714
AMp08.491781.peg.1818	ABC transporter%2C substrate-binding protein (cluster 5%2C nickel/peptides/opines)	OG0002645	-0.758146	0.27027	85.2941	52.36		-0.0785337	0.782318	159.092	151.112
AMp08.491781.peg.1819	ABC transporter%2C permease protein 1 (cluster 5%2C nickel/peptides/opines)	OG0000024	-0.582013					0.132997	0.737075	23.985	26.6298
AMp08.491781.peg.182	hypothetical protein	OG0005926
AMp08.491781.peg.1820	ABC transporter%2C permease protein 2 (cluster 5%2C nickel/peptides/opines)	OG0003268	-0.12437					0.0692895	0.878642	29.0467	30.6046
AMp08.491781.peg.1821	Putative regulatory protein	OG0003269	-0.709694					0.021855	0.979285	10.0626	10.4505
AMp08.491781.peg.1822	Possible regulatory protein similar to urea ABC transporter%2C substrate binding protein	OG0003270	-0.15245					-0.0130961	0.979314	31.8686	31.9227
AMp08.491781.peg.1823	hypothetical protein	OG0005690	-0.119519					-0.063401		6.61694	6.46597
AMp08.491781.peg.1824	hypothetical protein	OG0005071	-1.42555					-0.0832642	0.879987	16.4335	15.6864
AMp08.491781.peg.1825	Cob(I)alamin adenosyltransferase (EC 2.5.1.17)	OG0001649	0.138761	0.915761	26.1825	29.1337		-0.303017	0.0487825	170.333	138.723
AMp08.491781.peg.1826	Aerobic cobaltochelatase CobN subunit (EC 6.6.1.2)	OG0000885	0.637831	0.280211	102.875	162.328		0.0704257	0.707998	652.375	690.259
AMp08.491781.peg.1827	CobW GTPase involved in cobalt insertion for B12 biosynthesis	OG0001650	1.24528	0.0421001	34.7369	84.7501		-0.11678	0.534592	381.869	353.94
AMp08.491781.peg.1828	Adenosylcobinamide kinase (EC 2.7.1.156) / Adenosylcobinamide-phosphate guanylyltransferase (EC 2.7.7.62)	OG0001651	0.981776					-0.0299316	0.936644	58.1861	57.1888
AMp08.491781.peg.1829	hypothetical protein	OG0005954
AMp08.491781.peg.183	Possible regulatory protein BirS	OG0003155	0.624089	0.475131	29.37	45.3569		-0.11561	0.693678	126.263	117.824
AMp08.491781.peg.1830	hypothetical protein	OG0006597	1.13882	0.30196	18.4211	40.9989		0.122477	0.542092	141.265	154.769
AMp08.491781.peg.1831	hypothetical protein	OG0006841
AMp08.491781.peg.1832	hypothetical protein	OG0000549	-0.725516	0.529212	22.0908	13.6684		0.419283	0.223751	17.5101	23.8849
AMp08.491781.peg.1833	Adenylate cyclase (EC 4.6.1.1)	OG0001652	0.558443		11.3392	16.9701		0.19466	0.530659	33.4091	38.9712
AMp08.491781.peg.1834	Non-heme chloroperoxidase (EC 1.11.1.10)	OG0000362	0.237118		16.0538	18.8514		-0.0042552	0.993856	39.8659	39.8108
AMp08.491781.peg.1835	Cobyric acid synthase (EC 6.3.5.10)	OG0000886	1.19	0.277908	11.3356	26.7972		0.19361	0.400335	94.9498	109.075
AMp08.491781.peg.1836	hypothetical protein	OG0004573	-0.00106441	0.998985	48.0414	50.1056		0.293879	0.0798271	116.494	144.427
AMp08.491781.peg.1837	Glycine betaine/L-proline transport substrate-binding protein ProX (TC 3.A.1.12.1)	OG0003271	-0.721238	0.16939	184.813	114.896		-0.18746	0.278833	271.173	239.244
AMp08.491781.peg.1838	Glycine betaine/L-proline transport ATP-binding protein ProV (TC 3.A.1.12.1)	OG0000161	-0.222285	0.770043	205.652	179.446		-0.178542	0.225191	541.118	480.733
AMp08.491781.peg.1839	Tautomerase / Tautomerase	OG0003980	-0.878363					-0.42631	0.162993	31.5673	23.1516
AMp08.491781.peg.184	Polyphosphate kinase 2 (EC 2.7.4.1)	OG0002384	-0.360068	0.709545	44.5265	34.3216		-0.0825656	0.741895	114.391	109.078
AMp08.491781.peg.1840	Transcriptional regulator%2C LysR family	OG0001653	0.554981					0.309516	0.175961	46.0091	57.3002
AMp08.491781.peg.1841	Betaine--homocysteine S-methyltransferase (EC 2.1.1.5)	OG0004574	-1.04483	0.109	109.972	54.1077		0.0798174	0.705223	259.593	276.036
AMp08.491781.peg.1842	hypothetical protein	OG0000101	1.23615		10.0339	24.8563		-0.0633561	0.833086	89.0347	86.1528
AMp08.491781.peg.1843	Predicted periplasmic protein	OG0003272	-0.0928379					0.0349097	0.928534	64.1209	66.9339
AMp08.491781.peg.1844	Ferredoxin	OG0004575	2.1984					0.143702	0.614208	60.6948	68.0361
AMp08.491781.peg.1845	Trimethylamine methyltransferase family protein	OG0004204	-0.0339685	0.979047	34.9288	34.2158		-0.0161775	0.949361	1302.65	1295.81
AMp08.491781.peg.1846	Uncharacterized corrinoid protein	OG0004576	0.0791357	0.936725	70.2216	77.3759		-0.26605	0.2261	1900.2	1590.21
AMp08.491781.peg.1847	hypothetical protein	OG0005955	-0.489557	0.582034	97.9124	71.8635		-0.083238	0.771578	78.1461	73.9468
AMp08.491781.peg.1848	hypothetical protein	OG0004577	-1.45718	0.0162728	94.0439	35.049		-0.082973	0.790929	92.7012	87.2729
AMp08.491781.peg.1849	entericidin A precursor	OG0003636	-1.37578					-0.0672082	0.91239	14.4752	14.0459
AMp08.491781.peg.185	Phosphate regulon sensor protein PhoR (SphS) (EC 2.7.13.3)	OG0002385	1.06428					-0.0948367	0.69863	100.118	94.494
AMp08.491781.peg.1850	conserved hypothetical lipoprotein transmembrane	OG0006466	-0.308514					-0.322357	0.432663	18.0717	14.4267
AMp08.491781.peg.1851	Immunoreactive 14 kDa protein BA14k	OG0002646	0.0529484	0.975952	35.3826	36.106		-0.00652696	0.984129	260.909	261.325
AMp08.491781.peg.1852	hypothetical protein	OG0004578	0.171413					-0.0260511	0.939588	158.817	157.389
AMp08.491781.peg.1853	5%2C10-methylenetetrahydrofolate reductase%2C small subunit (EC 1.5.1.20)	OG0004579	-0.542919					-0.146643	0.378247	244.83	222.997
AMp08.491781.peg.1854	5%2C10-methylenetetrahydrofolate reductase (EC 1.5.1.20)	OG0004580	0.168407	0.907244	20.5956	24.0584		-0.0576053	0.768856	538.921	521.026
AMp08.491781.peg.1855	Uncharacterized pterin binding enzyme	OG0004581	0.623373	0.392398	39.9281	62.4021		-0.183752	0.317435	812.36	718.937
AMp08.491781.peg.1856	hypothetical protein	OG0005072	0.767144					0.00652569	0.993568	30.163	30.8228
AMp08.491781.peg.1857	Methyltransferase corrinoid activation protein Rsph17029_1409	OG0004582	-0.288811	0.673624	108.389	90.7363		-0.00904158	0.971001	1049.96	1050.51
AMp08.491781.peg.1858	Putative O-phosphotransferase (EC 2.7.1.-)	OG0003273	0.992481	0.241845	26.8494	54.7733		-0.0116743	0.979314	40.868	40.8333
AMp08.491781.peg.1859	Transcriptional regulator%2C LysR family	OG0001654	0.536621	0.468769	45.9548	67.751		-0.301983	0.131845	124.463	101.048
AMp08.491781.peg.186	Phosphate ABC transporter%2C substrate-binding protein PstS (TC 3.A.1.7.1)	OG0003156	-0.866455	0.270857	68.749	37.282		0.154757	0.318289	342.245	383.285
AMp08.491781.peg.1860	hypothetical protein	OG0008475	-2.51286	9.77027e-06	114.236	19.4311		-0.457086	0.0594086	49.1958	35.6231
[truncated: 5,729 more rows]

## Sheet: HM304_AMp07_final
GeneID	Gene name	Orthogroup	HM304_AMp07_Hg-treated_log2FoldChange	HM304_AMp07_Hg-treated_padj	HM304_AMp07_Control_Avg_TMM	HM304_AMp07_Hg_Avg_TMM		AMp07_Hg-treated_log2FoldChange	AMp07_Hg-treated_padj	AMp07_Control_Avg_TMM	AMp07_Hg-treated_Avg_TMM
[truncated: 7,080 more rows]

[truncated: 4 more sheets: HM304_AMp08_final, SMp01_final, VMo01_final, Amp08_pgap_key]
